# Supplementary material for: PCGF6 regulates stem cell pluripotency as a transcription activator via super-enhancer dependent chromatin interactions
Source: Protein Cell. 2019 Apr 30;10(10):709–25. doi: 10.1007/s13238-019-0629-9 (PMC6776568; doi:10.1007/s13238-019-0629-9)
Supplement: Supplementary file 2 — Supplementary material 2 (XLSX 15 kb) [file 13238_2019_629_MOESM2_ESM.xlsx]

## Sheet: Sheet1
qRT-PCR primers for mouse
Pcgf6-F	GAGGAGCGCCTGATAAACCTT
Pcgf6-R	ACACTCTGTAATGGTGGTTGC
Oct4-F	GTGGAGGAAGCCGACAACAATGA	PMID: 25936917
Oct4-R	CAAGCTGATTGGCGATGTGAG	PMID: 25936917
Sox2-F	CTGGACTGCGAACTGGAGAAG	PMID: 25936917
Sox2-R	AATTTGGATGGGATTGGTGGT	PMID: 25936917
Nanog-F	TGGTCCCCACAGTTTGCCTAGTTC	PMID: 25936917
Nanog-R	CAGGTCTTCAGAGGAAGGGCGA	PMID: 25936917
Klf4-F	AGCGCTACAATCATGGTCAAGTTC	PMID: 24120664
Klf4-R	CAACTTGAACATGCCCGGACT	PMID: 24120664
Ccnd3-F	GCCCTCCCACAACTCTTCC
Ccnd3-R	GGCCCTTAACAGGCAACA
Polr3gl-F	ATCAGAGGCCAGGGAAGTG
Polr3gl-R	TCCAGGAAGTAAGGAGGGTG
Tmem216-F	TGCTGCTCTATCTTGGCATTG
Tmem216-R	CATAGCGGATGGGAAGGTCAA
Tfe3-F	ATCTCTGTGATTGGCGTGTCT
Tfe3-R	GAACCTTGAGTACCTCCCTGG
Oct4 eRNA-F1	ACTCTTGTGTTTAAGGCTGGC	PMID: 25936917
Oct4 eRNA-R1	AATCTCTTGGCTGCTGTGGTC	PMID: 25936917
Oct4 eRNA-F2	TCTCGTCCTAGCCCTTCCTT
Oct4 eRNA-R2	TGTCATGCTCACCTCCCAAT
Oct4 eRNA-F3	GGCAGACGGCAGATGCA
Oct4 eRNA-R3	AAGCCGCCAAGTTCACAAA
Nanog eRNA-F1	GTCTGCCAGCGATTCTTTTC	PMID: 24135681
Nanog eRNA-R1	GTCTGAAGCCGGTTCACTTC	PMID: 24135681
Nanog eRNA-F2	GCCAGCGATTCTTTTCAAAC	PMID: 24135681
Nanog eRNA-R2	AGTCTGAAGCCGGTTCACTT	PMID: 24135681
Nanog eRNA-F3	GCATGTAGGTGCTGGGATTT	PMID: 25936917
Nanog eRNA-R3	TCGACCTCCCTCAGTAATGG	PMID: 25936917
Sox2 eRNA-F1	TGGGCCAATAGCAGAACAAA
Sox2 eRNA-R1	CCCTTCATGGGCAGCAAAA
Sox2 eRNA-F2	CCCTGGCTCAACCTTTGC
Sox2 eRNA-R2	TTCTTGGGAACCCGGAAAG
Rest-F	CATGGCCTTAACCAACGACAT
Rest-R	CGACCAGGTAATCGCAGCAG
Tfcp2l1-F	CAGCCCGAACACTACAACCAG
Tfcp2l1-R	CAGCCGGATTTCATACGACTG
Zfp281-F	CCTTCCCCCAGAGTATGGTTA
Zfp281-R	TCCTTCTTGAAAGTCATGTCCG
Esrrb-F	CGATTCATGAAATGCCTCAA
Esrrb-R	CCTCCTCGAACTCGGTCA
Lin28a-F	GGGTTCCGAAGCCTCAA
Lin28a-R	CCGCTCACTCCCAATACAG
ChIP-qPCR primers
Ccnd3-F	GCCCTCCCACAACTCTTCC
Ccnd3-R	GGCCCTTAACAGGCAACA
Polr3gl-F	ATGTCCCTGTGCTGCTGG
Polr3gl-R	ACCGCCTTGACCCTTGA
Oct4-F	ACTCTTGTGTTTAAGGCTGGC	PMID: 25936917
Oct4-R	AATCTCTTGGCTGCTGTGGTC	PMID: 25936917
Sox2-F	CTGCTCTTCCTCGGAATGGTT	PMID: 25936917
Sox2-R	GAGTCTCGGAGAATGCCCTT	PMID: 25936917
Nanog-F	TCGCTCGGATCTTTCACCA
Nanog-R	ACGGAGTCAAGGCCACCA
Klf4-F	TTCAACTTGGCAACCTCCT
Klf4-R	TCACTTCCTACAGCGACCC
Pim1-F	GTTATCTCGTGCCTGCTCC
Pim1-R	GACCTCATTATCCACGCATC
Agtrap-F	CCCATTTGAAGGCACAACC
Agtrap-R	GCCCTTGGGAGGATAGAACA
