# Supplementary material for: PCGF6 regulates stem cell pluripotency as a transcription activator via super-enhancer dependent chromatin interactions
Source: Protein Cell. 2019 Apr 30;10(10):709–25. doi: 10.1007/s13238-019-0629-9 (PMC6776568; doi:10.1007/s13238-019-0629-9)
Supplement: Supplementary file 3 — Supplementary material 3 (XLSX 11 kb) [file 13238_2019_629_MOESM3_ESM.xlsx]

## Sheet: Sheet1
PCGF6	GSE84905
H3K4me1	GSE29218
H3K4me3	GSE43229
H3K27me3	GSE43229
H3K27ac	GSE29218
MED1	GSE22562
OCT4	GSE11431
SOX2	GSE11431
NANOG	GSE11431
Dnase I	GSE37074
