# Supplementary material for: PCGF6 regulates stem cell pluripotency as a transcription activator via super-enhancer dependent chromatin interactions
Source: Protein Cell. 2019 Apr 30;10(10):709–25. doi: 10.1007/s13238-019-0629-9 (PMC6776568; doi:10.1007/s13238-019-0629-9)
Supplement: Supplementary file 4 — Supplementary material 4 (XLSX 169 kb) [file 13238_2019_629_MOESM4_ESM.xlsx]

## Sheet: Up-regulation
Gene	foldChange	log2FoldChange	pvalue
Zscan4C	5.63025	2.4932	2.55085e-237
Usp17La	4.71967	2.23869	6.41746e-177
Zscan4F	5.91442	2.56424	1.98266e-171
Gm5662	4.95598	2.30917	2.40591e-171
Gm2016	4.97516	2.31474	6.73279e-161
Gm12794	5.56042	2.47519	1.63376e-141
Usp17Le	5.33716	2.41607	3.4845e-141
Bb287469	5.13801	2.36121	2.48589e-124
Gm13119	4.19481	2.06861	1.62145e-117
Mreg	2.06254	1.04443	4.71103e-107
Gm8300	4.96367	2.31141	1.78181e-105
Gm4027	5.19878	2.37817	2.23932e-102
Cacna1S	4.01244	2.00448	3.51735e-99
Zscan4D	6.85243	2.77661	2.08706e-93
Gm7682	6.05969	2.59924	3.19046e-79
Gm6189	5.32338	2.41234	3.05603e-76
Gm4340	5.2095	2.38115	5.16423e-74
Igfbp3	2.48286	1.312	3.66281e-72
Ccser1	4.10064	2.03585	1.7366e-69
Neto2	2.49636	1.31983	6.74062e-69
Fam124A	3.87628	1.95467	7.28145e-68
Gm21293	5.21606	2.38296	1.32932e-67
A530040E14Rik	4.17765	2.06269	1.34487e-66
Scamp1	2.16861	1.11677	1.93859e-66
Gm12800	5.3524	2.42019	2.55473e-66
Usp17Ld	4.75096	2.24822	1.5429e-65
Nelfa	2.15252	1.10603	9.36302e-64
Gm5699	5.80035	2.53614	4.65543e-61
Cwc22	1.81036	0.856273	8.32234e-59
Lgals4	3.02308	1.59602	1.25936e-58
Usp17Lb	5.02109	2.328	1.55634e-57
Zfp560	3.0204	1.59474	9.87028e-57
Fbxo15	1.72807	0.789158	2.01378e-56
Ddr2	2.92781	1.54982	4.43562e-56
P4Ha2	2.67449	1.41926	5.34579e-54
Tex19.1	1.82007	0.863992	2.0055e-53
C1D	1.92444	0.944437	5.50694e-53
Sp110	4.48424	2.16486	1.10273e-51
Duxbl2	2.62851	1.39424	1.6691e-51
Scd3	3.43226	1.77916	2.19947e-51
Gm13040	4.70173	2.23319	1.45804e-50
Gm12183	4.07075	2.0253	1.79831e-50
Gm13078	5.21976	2.38398	2.59787e-50
Gm6351	5.23898	2.38929	4.10144e-49
Fgf1	2.80009	1.48547	4.70421e-49
Coch	2.36173	1.23984	5.42864e-49
Trim75	3.87034	1.95246	5.50128e-47
Gpbp1L1	1.67991	0.748388	6.23196e-47
Duxbl3	2.6494	1.40566	6.67514e-47
Bc080695	4.50521	2.1716	4.94799e-46
Clcn5	1.87974	0.910532	1.39714e-44
Usp26	2.69977	1.43284	1.30382e-43
Trak2	1.7275	0.788689	2.91192e-42
Gm10800	3.86498	1.95046	1.36424e-41
Duxbl1	2.57279	1.36333	1.46464e-41
Bc067074	2.1096	1.07697	8.19298e-41
Gm13691	4.18726	2.06601	1.18244e-40
Stox1	4.21321	2.07492	3.97326e-40
Gm11545	3.58862	1.84343	1.07863e-39
Gm7982	5.13995	2.36175	1.55483e-39
Lonrf3	2.52382	1.33561	3.21711e-39
Pclo	3.16249	1.66106	6.84567e-39
Gm5698	4.50741	2.1723	1.06634e-38
Id2	1.80503	0.852022	5.50623e-37
Pdlim3	2.95508	1.5632	8.71635e-37
Ddhd1	1.82437	0.867394	1.0404e-36
Gm15455	3.14694	1.65395	2.79733e-36
Id3	1.68593	0.753542	4.70376e-35
Pmaip1	1.70343	0.768445	1.01694e-34
Cdh3	1.78002	0.831895	1.52952e-34
Tsen2	1.78028	0.832103	1.93075e-34
Tmem92	2.85547	1.51373	5.47003e-34
Ctf2	5.2254	2.38554	2.47106e-33
Spz1	5.19293	2.37655	4.20958e-33
Gm5939	4.13347	2.04735	4.95739e-33
Inpp4B	3.8791	1.95572	1.08302e-32
Hmgn3	2.45715	1.29698	1.68567e-32
Abcb5	3.45266	1.78771	3.22143e-32
Glrx2	1.72421	0.785933	3.8543e-32
Gm16332	3.43345	1.77966	7.57593e-32
Mecom	3.19562	1.6761	2.04376e-31
Gm7942	7.38482	2.88456	2.60319e-30
Mcm9	1.89698	0.923707	2.86238e-30
C130026I21Rik	3.677	1.87853	6.73157e-30
Uap1	1.6603	0.731441	7.72841e-30
Cfhr2	4.16843	2.0595	2.55123e-29
Antxr1	2.44003	1.2869	3.68559e-29
Atxn7L1Os1	7.06107	2.81989	9.97865e-29
Ctr9	1.50007	0.585034	1.43533e-28
Foxa1	2.98023	1.57542	2.26296e-28
Tdpoz3	3.69678	1.88627	4.72948e-28
Pogk	1.92796	0.947079	1.09525e-27
Gm6507	4.11618	2.04131	1.64444e-27
Arg2	2.5538	1.35265	1.65658e-27
Gm8711	4.30188	2.10497	5.57855e-27
Gm11543	3.88603	1.9583	6.36874e-27
Cpb2	5.8404	2.54607	1.45467e-26
Marveld1	1.59636	0.674785	2.37188e-26
Aqp3	1.71968	0.782142	2.71016e-26
Pramef25	5.56678	2.47684	2.75255e-26
Cyr61	1.73062	0.791289	3.75282e-26
Pramef6	4.13025	2.04623	5.34618e-26
5430402O13Rik	3.75398	1.90842	2.62349e-25
Gm15753	5.09543	2.3492	5.01491e-25
Etv3	1.58072	0.66058	9.61768e-25
Polr2A	1.39342	0.478633	9.98891e-25
Zfp352	3.90864	1.96667	1.67419e-24
Glrx	1.99928	0.99948	1.68098e-24
Rn7Sk	3.52347	1.817	1.76482e-24
Ddit4L	1.76993	0.823693	2.01671e-24
Ifrd1	1.45704	0.543036	5.31804e-24
Gm12790	3.48067	1.79937	5.50641e-24
Mgll	2.63434	1.39744	9.46589e-24
Tchh	2.45816	1.29758	1.16393e-23
Gm13498	5.12732	2.3582	2.05279e-23
0610040J01Rik	3.11768	1.64047	3.3437e-23
Ankrd22	3.51241	1.81246	4.94539e-23
Dennd4C	1.56848	0.649371	5.11101e-23
Hsd17B7	1.72204	0.784121	1.35157e-22
Phf11A	5.07749	2.34411	2.05388e-22
Esrp1	1.78467	0.835659	2.25528e-22
Usp17Lc	4.70894	2.2354	5.27822e-22
Gm10552	3.97637	1.99145	8.01614e-22
Ric3	1.67125	0.740928	8.69714e-22
Stra8	2.21693	1.14856	9.27233e-22
Lonp2	1.4893	0.574637	9.68854e-22
Sh3Kbp1	2.84742	1.50965	1.36305e-21
Gm4285	2.87942	1.52578	1.63412e-21
Syt11	1.82102	0.864745	1.70909e-21
Arhgef26	4.18234	2.06431	2.64428e-21
Lrrn4	1.96724	0.976172	3.49996e-21
Ccno	2.24291	1.16537	3.59417e-21
Gm16026	4.84858	2.27756	5.54125e-21
Ubtfl1	4.19099	2.06729	5.57904e-21
Hist1H4I	2.16595	1.115	1.19595e-20
Robo1	1.5188	0.602934	1.28277e-20
Fam213A	1.654	0.725957	1.40527e-20
Id1	1.4407	0.526765	1.58684e-20
Dazl	1.91605	0.938134	2.33767e-20
Aqr	1.36649	0.450479	4.56132e-20
Taf15	1.39787	0.483232	4.77367e-20
Dcc	4.05526	2.01979	5.05327e-20
Gm17019	4.37277	2.12855	5.30814e-20
Il6Ra	2.37887	1.25028	7.32147e-20
Gca	1.62359	0.699183	7.48888e-20
Prkch	3.29363	1.71968	9.00677e-20
Speer4Cos	4.68343	2.22756	1.67017e-19
4930572O03Rik	5.6487	2.49792	2.53095e-19
Cpe	1.88121	0.911663	2.92106e-19
Cgn	1.49929	0.584277	3.03847e-19
H2-Bl	2.85846	1.51524	6.29843e-19
Mael	1.95033	0.963715	1.03068e-18
Gm14385	5.58186	2.48074	1.08335e-18
Prex2	1.44476	0.530826	2.26834e-18
Gm22468	5.55334	2.47336	6.64635e-18
Dcaf12L1	1.65478	0.726642	6.93017e-18
Prdx6	1.34289	0.425339	7.75003e-18
Clp1	1.4145	0.500294	8.91881e-18
Kif14	1.3937	0.47892	9.83899e-18
Trpa1	2.51273	1.32925	1.19873e-17
Naalad2	4.02695	2.00969	1.412e-17
Snai1	2.9107	1.54136	1.44894e-17
Speer4E	5.6072	2.48728	1.45804e-17
Gabra1	3.32032	1.73132	1.51117e-17
Tdpoz4	3.94579	1.98031	1.79785e-17
9530068E07Rik	1.51487	0.599191	1.85087e-17
Bspry	1.84699	0.885177	2.60788e-17
Nes	1.53777	0.620843	5.69257e-17
Hdc	2.86852	1.52031	6.81911e-17
Fundc1	1.68764	0.755006	7.75611e-17
Limch1	2.86887	1.52048	7.95175e-17
Ddx4	1.49214	0.577381	8.45452e-17
Peg10	1.30913	0.388608	1.14584e-16
Gm5286	3.06146	1.61422	1.23206e-16
Gm8094	5.8487	2.54812	2.33632e-16
Chrm3	3.42092	1.77439	2.72275e-16
Echdc3	3.37064	1.75302	2.83409e-16
Epm2A	3.06734	1.61699	3.33868e-16
Sp140	2.23522	1.16041	4.46955e-16
Dmrt1	1.45019	0.536241	4.66117e-16
Stk35	1.44132	0.527388	4.84314e-16
Ttc30B	2.15575	1.10819	5.45292e-16
Jun	1.44816	0.534224	5.55095e-16
Rxra	1.45907	0.545054	6.0271e-16
Nabp1	1.37837	0.462964	6.50638e-16
Adamts1	2.43903	1.28631	1.22781e-15
Alppl2	4.14514	2.05142	1.25864e-15
Adcy2	2.69787	1.43182	1.54847e-15
Hmgn2-Ps1	1.32482	0.405792	2.0801e-15
Gm13101	5.16986	2.37012	2.20104e-15
Gm4778	3.65219	1.86876	2.52221e-15
Tmem189	1.46548	0.551377	3.08039e-15
Terc	2.95375	1.56255	4.05794e-15
Popdc3	2.90698	1.53952	4.11957e-15
Gm13964	4.5582	2.18847	1.03142e-14
Pank3	1.39467	0.479927	1.80716e-14
Dnajb9	1.56586	0.646958	1.8725e-14
Hmgn5	1.76464	0.819373	2.03498e-14
Olfr376	5.07546	2.34354	2.09552e-14
Sox11	1.71485	0.77808	2.12912e-14
Gm12114	4.70906	2.23544	2.31963e-14
Tmx4	1.73867	0.797985	2.57386e-14
Sh3Bgrl2	1.40821	0.493858	3.81056e-14
Apol7E	3.63742	1.86291	3.83926e-14
Ube2W	1.4909	0.576184	3.91745e-14
Wls	2.18478	1.12749	4.04429e-14
Fam90A1A	5.69609	2.50997	4.17931e-14
Mis12	1.39154	0.476684	4.19504e-14
Apol7B	4.07418	2.02651	9.413e-14
Taf7L	1.83966	0.879437	1.33898e-13
Tes	1.88855	0.917277	1.68522e-13
Trim12C	1.8332	0.874363	1.8523e-13
Rnf19B	1.37707	0.461598	2.11791e-13
Gm13083	3.41476	1.77179	2.34414e-13
Dppa2	1.3682	0.452282	2.45556e-13
Flrt2	2.34515	1.22968	2.46187e-13
Tmem30B	1.99075	0.993312	3.03512e-13
Au019990	4.08375	2.02989	3.18657e-13
Atf2	1.32718	0.408366	4.38314e-13
Ccne2	1.66525	0.73574	4.40596e-13
Syne2	1.52243	0.606375	4.78331e-13
Clgn	1.52287	0.606796	4.86231e-13
Dcbld1	1.38466	0.469533	6.21453e-13
E2F6	1.39545	0.480727	6.7817e-13
Msx2	2.10277	1.07229	7.75739e-13
D230025D16Rik	1.34364	0.426147	8.45155e-13
Ncapg2	1.3367	0.418675	1.01696e-12
Piwil2	1.35451	0.437774	1.146e-12
Mob1B	1.42558	0.511551	1.26313e-12
Lmbr1L	1.46724	0.553103	1.36074e-12
Rbm44	1.788	0.83835	1.67806e-12
Micu1	1.57858	0.658629	1.71471e-12
Hmgb3	1.43149	0.517521	1.80591e-12
Pramel1	1.82068	0.864479	2.46391e-12
Adgrl3	2.68531	1.42509	2.46502e-12
Ctgf	1.38314	0.46795	2.48034e-12
Gm10354	5.97228	2.57828	3.00917e-12
Mef2D	1.32902	0.410358	3.1569e-12
C530005A16Rik	1.76269	0.817781	3.216e-12
Arhgap10	1.56369	0.644953	3.61135e-12
Gm12136	3.95391	1.98328	4.52636e-12
Snai3	1.75094	0.808127	4.77915e-12
Ap1S3	1.71328	0.776759	6.24318e-12
Mt-Atp6	1.30842	0.387828	6.27223e-12
Pmm2	1.4385	0.524562	6.54735e-12
Pdgfrl	2.40696	1.26721	7.27349e-12
Trim32	1.42326	0.509201	8.2815e-12
Slfn2	3.98717	1.99537	8.64779e-12
Gm24447	5.69452	2.50957	8.77247e-12
Krtap4-13	2.54544	1.34791	8.81098e-12
Cgnl1	1.56975	0.650535	1.001e-11
Spesp1	3.0681	1.61734	1.09271e-11
H2-Q7	2.11667	1.0818	1.14547e-11
Lmx1A	3.69852	1.88695	1.29347e-11
Dock9	1.7527	0.80958	1.30857e-11
Zcchc12	2.34306	1.2284	1.39984e-11
Gprc5C	1.65544	0.727215	1.43191e-11
Gm13228	3.628	1.85917	1.44404e-11
Lrrc3B	4.58123	2.19573	1.45368e-11
Gm11546	4.27073	2.09448	1.46019e-11
Hist1H4N	2.87102	1.52156	1.57882e-11
Gm26315	5.81236	2.53912	1.64023e-11
Csrnp3	1.483	0.568517	1.7374e-11
Ptprz1	3.40819	1.76901	1.86386e-11
Nin	1.50388	0.58869	1.94761e-11
5031410I06Rik	3.8386	1.94058	2.00792e-11
4921507P07Rik	2.54229	1.34613	2.53872e-11
Mov10L1	1.44894	0.535	2.79796e-11
Gabre	6.0356	2.5935	3.21266e-11
Tdrd1	1.84706	0.885232	3.38498e-11
Gm15601	1.77319	0.826345	3.55383e-11
Nr1D2	1.33396	0.415715	4.55983e-11
Csrnp2	1.47228	0.558048	4.78587e-11
Trim43C	3.66644	1.87438	4.82819e-11
Dppa3	2.52004	1.33344	5.57314e-11
Tacr3	3.21546	1.68502	6.39236e-11
Klhl6	4.00689	2.00248	6.56556e-11
Sox3	1.78781	0.83819	6.85553e-11
Simc1	1.45943	0.54541	7.07894e-11
Nrsn1	2.60309	1.38023	7.35031e-11
Gm4302	4.1532	2.05422	8.22944e-11
Gm8127	7.97386	2.99528	8.97577e-11
Mylpf	1.41379	0.499572	9.09534e-11
Akirin1	1.31	0.389567	1.17215e-10
Insig1	1.33219	0.413802	1.21601e-10
Dbr1	1.31624	0.396425	1.3227e-10
H1Fx	1.36453	0.448405	1.50626e-10
Fam171B	1.94367	0.95878	1.69743e-10
Tex15	1.42762	0.513608	1.97937e-10
Tdrkh	2.564	1.3584	2.03464e-10
Zswim5	1.5252	0.608999	2.0379e-10
Bmpr1B	2.52579	1.33674	2.28608e-10
Aw822073	2.38585	1.2545	2.97842e-10
Mageb4	2.3388	1.22577	3.42586e-10
Tex11	1.55362	0.635635	4.20859e-10
Tbc1D12	1.69428	0.76067	4.57621e-10
Gm16239	4.96328	2.31129	5.15357e-10
Rhobtb3	1.55629	0.638111	5.20014e-10
Arap2	1.4826	0.568127	5.65031e-10
Gm11554	3.24737	1.69927	5.70384e-10
Gm12724	5.24304	2.3904	5.80699e-10
Tspan7	1.73916	0.798395	5.88729e-10
Adam17	1.32066	0.401257	6.58875e-10
Adrb3	1.38167	0.466409	7.1018e-10
Gm7334	1.35867	0.4422	7.59252e-10
Cep57L1	1.37039	0.454588	9.34439e-10
Nefh	1.31548	0.395593	1.0428e-09
Mfsd12	1.41787	0.503722	1.21632e-09
Rhobtb1	2.12503	1.08749	1.3568e-09
Asph	1.32642	0.407536	1.40285e-09
Sytl2	4.03822	2.01372	1.54086e-09
Tmx1	1.30019	0.378727	1.5986e-09
Mbd5	1.81241	0.857907	1.62374e-09
Ccng2	1.53239	0.615786	1.75348e-09
Ercc4	1.67049	0.740269	1.78826e-09
Duxf3	2.33806	1.22531	1.7956e-09
Tab3	1.3063	0.385486	1.9086e-09
Zfp809	1.4016	0.487075	2.14039e-09
Ube2Dnl1	23.2706	4.54044	2.18665e-09
Gm17026	5.63159	2.49354	2.97328e-09
Brinp1	3.23827	1.69522	2.97555e-09
Cntnap2	1.99499	0.996384	3.01738e-09
Speer4D	4.25633	2.08961	3.04659e-09
Ccdc86	1.31463	0.394655	3.0761e-09
Tcp11L2	1.81695	0.861516	3.34439e-09
Fgfbp1	1.79604	0.844818	3.37572e-09
Fat3	2.10697	1.07517	3.39479e-09
Satb2	1.75054	0.807798	3.68091e-09
Dusp5	1.42577	0.511744	3.80364e-09
Cldn12	1.33004	0.411469	3.86811e-09
Slc38A6	1.6746	0.743813	3.90914e-09
Adamts3	1.86654	0.90037	4.07954e-09
Cfl2	1.36426	0.448118	4.27163e-09
Slc27A2	1.4675	0.55336	4.45118e-09
Defb25	4.12742	2.04524	4.55327e-09
Nrk	2.18294	1.12627	5.69225e-09
Kcnn2	1.81053	0.856408	6.39514e-09
Slc34A2	7.62012	2.92981	6.45008e-09
Hspa1B	1.45027	0.53632	7.20466e-09
Bc061212	3.45783	1.78987	7.41051e-09
Gm12394	5.03426	2.33178	7.53017e-09
Eny2	1.32904	0.410388	7.83874e-09
Stk26	1.56301	0.644331	8.03266e-09
Slc35B4	1.33939	0.421577	8.04867e-09
Dnajb14	1.43755	0.523613	8.27103e-09
Atp10A	1.70395	0.768882	8.31715e-09
Speer4C	3.52006	1.8156	8.73726e-09
Gm11569	2.93901	1.55533	9.43074e-09
Abhd3	2.38258	1.25253	1.03664e-08
Gm15304	9.34287	3.22387	1.11476e-08
Tle1	1.32956	0.410946	1.15357e-08
Mal2	3.23415	1.69339	1.18199e-08
Sycp2	2.02565	1.01839	1.18865e-08
Zfp770	1.3329	0.41457	1.23553e-08
Nrip1	1.48401	0.569498	1.26625e-08
Gm14742	2.95561	1.56346	1.29952e-08
Gm11232	3.88959	1.95962	1.38506e-08
Elavl3	1.45597	0.541983	1.48999e-08
Nckap1L	1.63251	0.707091	1.4949e-08
Dgat2	1.51953	0.603622	1.51479e-08
Tspan1	3.03252	1.60052	1.6939e-08
Igsf1	2.59709	1.3769	1.92476e-08
4930502E18Rik	2.39701	1.26124	1.94824e-08
Irgm1	2.44736	1.29123	1.97888e-08
Fabp5	1.50536	0.590107	1.99968e-08
Spty2D1	1.34282	0.425267	2.16826e-08
Tex30	1.3184	0.398785	2.30769e-08
B020004J07Rik	6.27519	2.64966	2.38095e-08
Dpysl5	1.58573	0.665146	2.53434e-08
Klhl13	1.33359	0.415317	2.66402e-08
Pfn2	1.54151	0.624345	2.72568e-08
Btg3	1.32674	0.407881	2.89961e-08
Chd3Os	1.62333	0.698957	3.09357e-08
Mt2	1.55841	0.640075	3.30551e-08
Aldh3A2	1.33351	0.415225	3.49214e-08
Nek3	1.42487	0.510826	3.5088e-08
Adgra2	1.83483	0.875646	3.61875e-08
Olfr881	8.62287	3.10817	3.62971e-08
Epb41L3	1.41749	0.503342	3.77885e-08
Nedd9	3.55266	1.8289	3.94736e-08
Dock3	1.41042	0.49613	5.06773e-08
Obox4-Ps35	6.78085	2.76147	5.26087e-08
Rnf182	2.87998	1.52606	5.26656e-08
Cd24A	1.32812	0.409382	5.64726e-08
Thnsl2	1.86055	0.895731	5.77561e-08
Zfp972	2.05644	1.04015	6.33201e-08
Tbc1D9	1.47894	0.564562	6.72485e-08
Chst2	2.2627	1.17804	6.77962e-08
Mlf1	1.89168	0.919668	7.50626e-08
Aa623943	3.67809	1.87896	7.75066e-08
Abca13	2.8773	1.52472	8.12654e-08
Crispld2	1.81371	0.858946	8.92905e-08
Galnt3	2.29178	1.19647	9.0062e-08
Gm12495	11.6878	3.54693	9.07189e-08
Gm5590	4.10014	2.03567	9.33704e-08
Glcci1	1.50087	0.585796	1.01047e-07
Slc4A4	2.08171	1.05777	1.01126e-07
Pik3R3	1.64283	0.716187	1.08016e-07
Cd200R1	3.77553	1.91668	1.10629e-07
Mbd4	1.30335	0.382222	1.24846e-07
Serpinf1	2.83542	1.50356	1.26022e-07
Syce1	1.31874	0.399157	1.28731e-07
Gm10357	1.47812	0.563763	1.34588e-07
Phc2	1.30241	0.381183	1.38341e-07
Gm7008	1.34252	0.424948	1.4751e-07
Dnah7B	3.11361	1.63859	1.50955e-07
Gm10553	3.80841	1.92919	1.55555e-07
Ttc21B	1.41267	0.498426	1.56566e-07
Duoxa2	5.14266	2.36252	1.62333e-07
Casp8	1.70395	0.768881	1.63438e-07
Pctp	1.48092	0.566497	1.68174e-07
Pramef8	1.39094	0.476061	1.78728e-07
Hpcal4	2.50094	1.32247	1.82774e-07
Spryd3	1.3719	0.456171	1.86808e-07
Mdfic	1.97948	0.985122	1.94109e-07
Med12L	2.2335	1.15931	2.08938e-07
Vstm2B	2.85352	1.51274	2.219e-07
Sfrp2	1.41642	0.502246	2.26772e-07
Krt18	1.51682	0.601051	2.27386e-07
Unc80	2.22752	1.15544	2.39384e-07
Gm10436	7.85008	2.97271	2.42524e-07
Tdrd5	1.59862	0.676828	2.43795e-07
Rbm47	1.43353	0.519572	2.46049e-07
Gatm	1.75204	0.809036	2.54375e-07
Man1A2	1.31001	0.389575	2.59176e-07
Zfyve16	1.33559	0.41748	2.60411e-07
Hal	1.58765	0.666894	2.64322e-07
Sfi1	1.44244	0.528508	2.65613e-07
Gm10696	3.2323	1.69256	2.87954e-07
Gm17124	4.4431	2.15157	2.9421e-07
Fam84A	2.94214	1.55687	3.00748e-07
Gm7029	3.26047	1.70508	3.10258e-07
Tmem18	1.4972	0.582262	3.11311e-07
Coq10B	1.41545	0.501261	3.1621e-07
Arx	8.51198	3.08949	3.26832e-07
Taf6L	1.30443	0.383422	3.32938e-07
Trim60	5.62524	2.49192	3.65383e-07
Zswim2	6.83279	2.77247	3.69663e-07
Snapc1	1.49946	0.584444	3.71922e-07
Gm14552	7.31566	2.87099	3.82911e-07
Slf1	1.37786	0.462427	4.05973e-07
H2-Q4	1.77123	0.824749	4.45308e-07
Olfr1425	8.34697	3.06125	4.48542e-07
Gm2117	7.62249	2.93026	4.48945e-07
Fam69A	1.3496	0.432535	4.58061e-07
Asrgl1	1.3075	0.386816	4.60181e-07
Cldn6	1.43249	0.518529	4.76158e-07
Rbmx	1.45816	0.544152	4.89144e-07
Gm16094	4.22367	2.0785	4.98658e-07
Cd163	2.66009	1.41148	5.29819e-07
Ccdc18	1.40827	0.493928	5.31062e-07
Tcaf1	1.52182	0.605796	5.47935e-07
Il1Rap	1.88359	0.913486	5.54762e-07
Tsc22D3	1.88371	0.913576	6.17359e-07
Zfp334	1.32365	0.404525	6.2751e-07
Gm7647	4.07033	2.02515	6.40799e-07
Rhoq	1.34856	0.431423	6.56869e-07
Rem1	2.67123	1.41751	7.26002e-07
Slc25A32	1.43022	0.516235	7.45367e-07
Rbmx2	1.32384	0.404727	7.57335e-07
Gm11487	5.80166	2.53647	7.61228e-07
Capn6	2.56347	1.3581	7.61417e-07
Cdk19	1.32952	0.410907	7.85e-07
Mkrn2Os	3.95822	1.98485	8.19473e-07
Ap1M2	1.46984	0.555661	8.56183e-07
Tbpl1	1.32091	0.401528	8.77461e-07
Brinp2	2.07124	1.0505	8.81757e-07
Crabp1	1.35012	0.433092	9.15809e-07
Au015836	1.48657	0.571988	1.0402e-06
Actn2	1.77681	0.829287	1.11228e-06
Ai427809	3.08856	1.62693	1.12049e-06
Errfi1	1.30786	0.387208	1.15831e-06
Map2	1.47241	0.558178	1.21941e-06
Pramel3	3.28123	1.71424	1.24711e-06
Bcl11B	1.50857	0.593181	1.28231e-06
Ldoc1	2.50492	1.32477	1.32308e-06
Tshr	5.19836	2.37806	1.33187e-06
Lpl	1.40761	0.493245	1.34064e-06
Ret	1.94791	0.961928	1.34361e-06
Gyg	1.55444	0.636392	1.35386e-06
Vat1L	2.07786	1.0551	1.36318e-06
Hist1H4B	2.20913	1.14348	1.42657e-06
Pcolce2	1.31658	0.396793	1.44756e-06
Mpped2	2.03406	1.02436	1.468e-06
Umad1	1.41432	0.500111	1.46907e-06
Mfsd2A	3.90108	1.96387	1.48789e-06
Amot	1.7804	0.832201	1.4898e-06
Hmcn1	2.39544	1.26029	1.49276e-06
Mbnl3	1.58662	0.665952	1.49626e-06
Gm14974	7.57885	2.92198	1.60989e-06
Rxrg	1.98826	0.991506	1.64039e-06
Mgat4A	1.30874	0.388175	1.69237e-06
Gm11784	3.67017	1.87585	1.72121e-06
Dsel	1.38896	0.474003	1.77357e-06
Gm13360	3.6408	1.86425	1.79672e-06
Tcte3	1.8117	0.857342	1.81999e-06
Zfp711	2.05847	1.04157	1.82048e-06
Wasf1	1.30652	0.385727	1.83529e-06
Spdye4B	4.70732	2.23491	1.87765e-06
Speer4A	8.13982	3.025	1.92651e-06
Bmt2	1.42903	0.515035	1.96387e-06
Cntnap3	2.39656	1.26096	1.9672e-06
Hist1H4M	2.55782	1.35491	1.97785e-06
Ovol1	1.90649	0.930917	2.06547e-06
Tmem158	1.87466	0.906625	2.17414e-06
Spag16	1.68827	0.755543	2.19511e-06
Mt1	1.76414	0.818969	2.21778e-06
Faxc	1.74624	0.804253	2.28881e-06
Kalrn	1.4487	0.534755	2.35322e-06
Acox1	1.30568	0.384797	2.45005e-06
Eno4	2.21016	1.14415	2.49917e-06
Gm13106	3.90859	1.96665	2.63153e-06
Shisa5	1.34541	0.428044	2.6711e-06
Hoxb3Os	4.31334	2.1088	2.74701e-06
Gm6264	2.19092	1.13154	2.98333e-06
Lgi2	1.88717	0.916223	3.00357e-06
Islr2	1.47833	0.563968	3.03173e-06
Jam3	1.45023	0.536286	3.16229e-06
Gm25774	4.93338	2.30258	3.39357e-06
Gm3669	6.2374	2.64094	3.51845e-06
Gm6166	1.4296	0.515608	3.59041e-06
Plcb1	2.42584	1.27848	3.59409e-06
Gm13597	1.63003	0.704898	3.65234e-06
Tspan12	2.98205	1.57631	3.70087e-06
Gm26248	11.0109	3.46086	3.79671e-06
Shcbp1L	1.75991	0.815503	3.94277e-06
Mylip	1.94411	0.959112	3.95832e-06
Tmem38B	1.38314	0.467951	3.99251e-06
Nlrp4F	1.53408	0.617374	4.04542e-06
Olfr815	3.08854	1.62693	4.07833e-06
Bdnf	1.8993	0.925464	4.13709e-06
Plxna2	1.44134	0.527413	4.26709e-06
Gpx2	1.89713	0.923822	4.46697e-06
Trim68	1.52836	0.61198	4.54146e-06
Tax1Bp3	1.38788	0.472882	4.61199e-06
Fbrsl1	1.32465	0.405608	4.98069e-06
Tspan6	1.35323	0.436406	5.06824e-06
Slc25A31	1.53425	0.617537	5.25369e-06
Ptpn18	2.41753	1.27354	5.58688e-06
Tex16	2.15809	1.10975	5.85919e-06
Gm2974	1.56773	0.648678	6.05004e-06
Zcchc17	1.34933	0.432244	6.19885e-06
Cyp1A1	4.40425	2.1389	6.21855e-06
Slc25A34	2.532	1.34028	6.30946e-06
Gm10471	6.99492	2.80631	6.33479e-06
A530032D15Rik	3.73013	1.89922	6.45404e-06
Sema6D	15.4778	3.95213	6.92649e-06
4933427D06Rik	1.98381	0.988274	6.95279e-06
Fam107B	1.35829	0.441787	7.4164e-06
Zc3H8	1.31946	0.399953	7.62169e-06
Morc4	1.51113	0.595626	8.14236e-06
Ccl3	3.93494	1.97634	8.5298e-06
4930404N11Rik	1.42639	0.512373	8.62275e-06
Ecm2	2.99763	1.58382	9.54694e-06
Hrnr	4.1461	2.05176	9.75336e-06
Aa986860	1.83822	0.878306	9.78692e-06
Gm3696	1.46585	0.551736	9.82828e-06
Bc021767	1.56583	0.646926	9.83118e-06
Abcg3	2.84432	1.50808	9.91661e-06
Gpr63	2.16649	1.11536	1.0304e-05
Hoxb1	3.42238	1.775	1.06735e-05
Lpcat4	1.56869	0.649564	1.07334e-05
Gm3164	1.72166	0.783799	1.18588e-05
Plekhg1	1.35645	0.439834	1.19765e-05
Gria1	4.14032	2.04974	1.21536e-05
Prr19	1.79819	0.846546	1.25459e-05
Gm16092	3.05428	1.61083	1.27315e-05
Gm10775	6.59584	2.72156	1.33193e-05
Serpinb1C	19.3955	4.27765	1.33296e-05
Ryr3	2.58024	1.3675	1.4168e-05
Gm17017	1.67533	0.744447	1.4352e-05
Acsl6	1.49157	0.576836	1.53806e-05
Ap1S2	1.36604	0.450005	1.54924e-05
Pou4F2	1.30017	0.378704	1.55247e-05
Zfp619	1.50472	0.58949	1.55409e-05
Slc25A14	1.60701	0.684378	1.62284e-05
Muc3	2.35407	1.23516	1.69436e-05
Fam171A1	1.40866	0.494322	1.7116e-05
Lysmd1	1.46975	0.55557	1.77505e-05
Grhl1	1.39478	0.480033	1.78692e-05
Lgals9	1.74631	0.804309	1.83311e-05
Dap	1.46141	0.547359	1.8576e-05
Gm17509	1.37849	0.463088	1.86737e-05
Hoxb2	3.76038	1.91088	1.88611e-05
Hspa1A	1.47276	0.558524	2.02568e-05
Axin2	1.33044	0.411908	2.03252e-05
Gm10188	7.04806	2.81723	2.05783e-05
Pdzrn3	2.24879	1.16915	2.08784e-05
Strip2	1.77817	0.830393	2.09182e-05
Serpini1	1.5568	0.63858	2.19618e-05
Mrpl32	1.31468	0.394714	2.23774e-05
Kcnk2	3.07631	1.6212	2.28024e-05
Gm10482	2.63133	1.39579	2.28153e-05
Chrdl1	4.19415	2.06838	2.34414e-05
Greb1L	1.58976	0.668812	2.41422e-05
Foxn3	1.32264	0.403422	2.46448e-05
Rgs2	3.19632	1.67641	2.47904e-05
Fzd4	1.67198	0.741559	2.49826e-05
Tmem68	1.38042	0.465105	2.69306e-05
Traf1	2.35727	1.23712	2.70045e-05
Tusc1	2.09994	1.07035	2.70874e-05
Ttc6	3.05299	1.61022	2.8325e-05
H2-Q6	2.57602	1.36514	2.85512e-05
Gm13335	3.11163	1.63767	2.96349e-05
Mt-Rnr1	1.54932	0.631636	2.97779e-05
Gm12823	3.14547	1.65327	3.06925e-05
Eepd1	1.72042	0.782765	3.08105e-05
Stxbp5	1.50821	0.592839	3.09735e-05
Colec12	1.87124	0.903995	3.11324e-05
Ccdc36	1.54118	0.624031	3.16152e-05
Slco3A1	1.82917	0.871188	3.17038e-05
Gm9758	5.06024	2.33921	3.22675e-05
Pdcd1	5.11888	2.35583	3.36639e-05
Parp12	1.35175	0.434832	3.37179e-05
Fjx1	1.32637	0.40748	3.40362e-05
Gm8540	4.84893	2.27767	3.4908e-05
Gm10722	2.90583	1.53895	3.49109e-05
Enpp4	1.3911	0.476223	3.57933e-05
Elovl4	1.31308	0.392957	3.65024e-05
Tex19.2	1.89973	0.925791	3.65729e-05
Mob3B	1.50045	0.585396	3.69592e-05
Nfam1	2.90017	1.53614	3.76282e-05
Serinc5	1.38224	0.467013	3.76335e-05
Gm4981	2.05325	1.03791	3.8011e-05
Gm12840	6.2619	2.6466	3.96479e-05
Gm5067	2.33918	1.226	4.00106e-05
Tinagl1	1.99158	0.993911	4.01575e-05
Gm11984	5.63607	2.49469	4.02886e-05
Pabpc4L	1.5761	0.656363	4.04072e-05
Ugt8A	1.53091	0.61439	4.05236e-05
Zfp618	1.64458	0.717715	4.07293e-05
Calcr	2.63237	1.39636	4.21197e-05
Rhox9	1.76955	0.823386	4.3699e-05
Mad2L1Bp	1.35227	0.435383	4.44133e-05
Hist1H1C	1.33167	0.413241	4.44301e-05
Itpr1	1.31949	0.399977	4.65684e-05
Gm7347	2.75776	1.4635	4.66089e-05
Gm1979	6.48149	2.69633	4.69826e-05
Ttc32	1.41429	0.500074	4.7114e-05
Ankrd44	1.69366	0.760142	4.8838e-05
Magel2	1.67731	0.746152	4.94337e-05
Fign	1.60741	0.684734	5.0037e-05
Trabd2B	3.82466	1.93533	5.05913e-05
Tmem132C	2.08473	1.05986	5.11624e-05
Nrcam	2.34877	1.23191	5.1165e-05
Serpinb9B	2.10621	1.07465	5.37326e-05
Tmsb15L	1.60063	0.678639	5.52331e-05
Sgpp1	1.34229	0.424691	5.60461e-05
Cdkn2A	1.44884	0.534893	5.93647e-05
Smad6	1.39435	0.479591	6.00368e-05
Zfp707	1.35864	0.442159	6.1342e-05
Mpdz	1.35917	0.442727	6.15566e-05
Mt-Nd3	1.40831	0.493964	6.1594e-05
Nrip3	1.77419	0.827164	6.39437e-05
Zfp820	1.31225	0.392047	6.54932e-05
Prnp	1.31852	0.398916	6.86596e-05
Tmsb15B2	1.60738	0.684714	6.92156e-05
Ets1	1.57402	0.654453	6.9443e-05
Rhox2-Ps	3.22632	1.68989	7.03945e-05
Aa474408	2.61849	1.38873	7.30454e-05
Gm5773	3.14343	1.65234	7.48468e-05
Col9A2	1.44809	0.534151	7.91504e-05
Fndc3B	1.30556	0.384674	7.93902e-05
Gpcpd1	1.32236	0.40311	7.9673e-05
Tctex1D2	1.36518	0.449086	7.99895e-05
Asb12	8.09337	3.01674	8.34907e-05
Gdpd1	1.55437	0.636334	8.37597e-05
Esr2	3.28576	1.71623	8.52337e-05
Foxn4	1.45207	0.538109	8.61626e-05
Marveld3	1.46354	0.549462	8.73752e-05
Krt222	2.31536	1.21124	9.3978e-05
Itih5	2.53976	1.34469	9.52269e-05
Duox2	2.39524	1.26017	9.53294e-05
Ptpro	2.46768	1.30316	9.59858e-05
Clec10A	4.96676	2.3123	9.73695e-05
Kcns1	1.76556	0.820124	9.74421e-05
Olfr450	4.85913	2.2807	9.95031e-05
Rcsd1	1.77394	0.826954	0.000101996
Nceh1	1.32137	0.402034	0.000104728
Atp2B2	1.61017	0.687211	0.000109635
Pkia	1.55312	0.635167	0.00011092
Col2A1	1.48043	0.566013	0.000113023
Arsb	1.89691	0.923648	0.000114353
Letmd1	1.49791	0.582947	0.0001144
Dnaja4	1.52581	0.609578	0.000115462
Arhgap36	3.93788	1.97742	0.000116855
Pls3	1.32204	0.402765	0.000119412
1810062G17Rik	4.73416	2.24311	0.000122694
C130021I20Rik	17.2039	4.10467	0.000123453
Slc36A4	1.42861	0.514613	0.000124522
Vmn2R12	4.99345	2.32004	0.000125342
Ptpdc1	1.31346	0.393377	0.000127967
Arhgap31	1.72198	0.784067	0.000129667
App	1.51921	0.603317	0.000131815
Vgll3	1.87814	0.909308	0.000132086
Gm15270	1.36585	0.449803	0.000132766
B3Gnt9	1.36627	0.450238	0.000133678
Gm5834	2.7781	1.4741	0.000134237
Gm16425	1.97146	0.979267	0.000136371
Lpar1	1.34491	0.427504	0.000136476
Gm3558	1.83186	0.873307	0.000139186
Fthl17E	4.65137	2.21765	0.000139409
Selenop	1.58377	0.663359	0.000143656
Dcdc5	5.85986	2.55087	0.000147449
Patj	1.32374	0.40462	0.000149076
Nudt11	1.47789	0.563537	0.000149527
Acsbg1	3.15404	1.6572	0.000150915
Rimbp2	2.19599	1.13487	0.00015261
Bex2	1.34838	0.431225	0.000152657
Prkag2	1.30994	0.389499	0.000156464
Plau	2.63719	1.399	0.000158648
Kcnh7	1.48075	0.566332	0.000159202
Fam50B	7.93606	2.98842	0.000161508
Platr3	1.55222	0.634329	0.000162232
Igfbp2	1.35003	0.432994	0.00017386
Spin2C	1.75669	0.812857	0.000173991
Kcnf1	2.59694	1.37681	0.000174932
Cadps2	2.09496	1.06692	0.000176334
Msra	1.36721	0.451232	0.000177349
Gpat3	2.1516	1.10541	0.000178762
Prr23A2	2.05038	1.03589	0.000180624
Gm281	2.61753	1.38821	0.000189712
Chst7	1.97479	0.981698	0.000200007
Far2	1.31076	0.390404	0.000203024
Gm12714	7.21645	2.85129	0.000203467
Mmp28	1.88685	0.915976	0.000204663
Ttc8	1.53999	0.622918	0.000211631
Paqr9	1.60251	0.680334	0.000214535
Slc43A3	1.8365	0.876957	0.000214675
Cntln	1.67865	0.747299	0.000218469
Cacna2D1	1.52734	0.611019	0.000218976
Vmn1R53	1.69927	0.764918	0.000220999
Gm10807	2.69369	1.42958	0.000223009
F730035P03Rik	2.53358	1.34118	0.000225385
Nlrp9B	1.97379	0.980968	0.000226208
Slc44A5	3.19298	1.6749	0.00022847
Thsd1	1.44846	0.534523	0.000235506
Tgfa	1.79934	0.847465	0.000240279
Tuft1	1.39507	0.480336	0.000243144
4930558J22Rik	2.24905	1.16932	0.000251816
Tc2N	2.512	1.32884	0.000252109
Fbln1	1.33617	0.418104	0.000252616
Hoxb4	3.04633	1.60707	0.000261239
Mageb10-Ps	2.08032	1.05681	0.000264424
Esam	1.89697	0.923695	0.000266714
Gm12531	1.95451	0.966805	0.000266726
Cep126	1.42493	0.510892	0.000268434
Kcnh6	1.66865	0.73868	0.000270846
E330020D12Rik	2.26655	1.1805	0.000276643
Fam19A5	1.52394	0.607809	0.00028548
Fam84B	1.57036	0.651095	0.000288462
Vwa2	1.65701	0.728582	0.000294049
Pcdh8	1.62163	0.697449	0.00030809
Kitl	1.78297	0.834281	0.000309046
Col22A1	1.62321	0.698854	0.000310113
Golga1	1.35025	0.433229	0.000311408
Drd3	2.73934	1.45383	0.000322607
Vopp1	1.57197	0.652576	0.000326909
Hrasls	3.49789	1.80648	0.000331873
Oaz3	3.7543	1.90854	0.00033851
Mt-Tc	1.89096	0.919115	0.000354465
Gm16054	2.25976	1.17617	0.00036174
Lad1	1.37856	0.46316	0.000363941
Mrgprx2	3.21609	1.68531	0.000373101
Frem1	3.24163	1.69672	0.000373156
Mt-Rnr2	1.75997	0.81555	0.000375148
Av320801	1.86059	0.895764	0.00038116
Gm4847	9.33779	3.22308	0.000382485
Cckbr	4.48455	2.16496	0.000386462
Gm11870	3.35592	1.74671	0.000387613
Gm4779	1.41344	0.499206	0.000389872
Gm15023	2.00791	1.0057	0.000397919
Zfp689	1.37246	0.456759	0.00039982
Gm16344	4.44422	2.15193	0.000400475
Adh7	3.81977	1.93349	0.000404298
Hpca	1.41482	0.500619	0.000406325
Prom1	1.76225	0.81742	0.000408363
Pramel6	4.12694	2.04507	0.000414286
Entpd5	1.31211	0.391889	0.000421066
Cfh	3.12893	1.64567	0.000422899
Au022751	1.37632	0.460819	0.000425096
Crispld1	1.79445	0.84354	0.000430015
Lcor	1.37787	0.46244	0.00043068
Gria4	2.61309	1.38576	0.000431658
Endod1	1.46686	0.552729	0.000432404
Il18Rap	15.1629	3.92248	0.000435541
4930571N24Rik	24.7136	4.62723	0.000448029
Ak4	1.31843	0.398825	0.000450793
Klhl23	1.32372	0.404602	0.000451217
Pllp	1.53107	0.614544	0.000451561
Ramp1	7.06029	2.81973	0.000455139
Irak2	1.40803	0.493675	0.00047178
Cx3Cl1	1.36108	0.444755	0.000477063
Hist1H4K	1.87023	0.903218	0.000481674
Rab3C	9.4259	3.23663	0.000488389
Mylk	2.0398	1.02843	0.00049116
Ap3B2	1.42403	0.509976	0.000493794
Otud6A	1.61988	0.695884	0.000495042
Cybb	3.57194	1.83671	0.000509238
Gm8773	3.8145	1.93149	0.000511176
Ly6A	3.06937	1.61794	0.000514314
Nat8F2	3.38623	1.75968	0.000516899
Cthrc1	2.44095	1.28744	0.000524327
Vmn1R227	3.19144	1.67421	0.000524887
Chrm4	1.46029	0.546251	0.000525478
Gm11292	3.65229	1.8688	0.000540572
Drr1	2.24375	1.16591	0.000543208
Susd1	1.49539	0.58052	0.000545587
Arl4D	1.32342	0.404272	0.000550034
Rem2	1.55825	0.639924	0.000551173
Nsun3	1.4454	0.531465	0.000553
H2-M3	1.76429	0.819087	0.000559891
Fgfrl1	1.41056	0.496268	0.000562614
Rftn1	1.43604	0.522095	0.000573417
Gm16028	3.32892	1.73505	0.000594424
Msl3L2	1.43505	0.5211	0.00061404
Fam174B	1.42756	0.513547	0.000616495
H2-K1	1.36143	0.445118	0.000622528
Gm9043	3.97209	1.9899	0.000649232
Lrrc15	1.46007	0.54604	0.000651337
Efcab5	2.90618	1.53912	0.000651868
Tll1	2.39806	1.26186	0.000657017
Atp6V0E2	1.3027	0.381502	0.000668405
Samd13	4.73856	2.24445	0.000673517
Tmem215	8.52182	3.09116	0.000675576
Psd4	1.53745	0.620543	0.000677128
Slc35E4	1.39694	0.482268	0.000677164
Gm3448	1.65881	0.730148	0.000679903
Muc4	4.85547	2.27961	0.000683279
Tfr2	2.02551	1.01829	0.000689827
Lrrk1	1.71194	0.775629	0.000703823
Zfp580	1.35849	0.442003	0.000705573
Cd38	1.43681	0.52287	0.000710048
B3Galt1	1.76363	0.818545	0.000710264
Kcna3	2.44823	1.29174	0.000711223
Olfr329-Ps	3.31039	1.727	0.000724957
Glis1	1.9686	0.97717	0.000737354
Gm11630	4.27761	2.0968	0.000740522
Zkscan1	1.43554	0.521595	0.000756326
Gm12408	4.46169	2.15759	0.000758222
Dmrt2	3.88958	1.95961	0.000790499
Hoxa3	3.11702	1.64017	0.000799722
I0C0044D17Rik	3.87578	1.95449	0.000799819
Kdm8	1.59165	0.670525	0.000802083
Cd274	2.29228	1.19678	0.000802214
Ccdc177	1.93729	0.954042	0.000814221
Gm11400	1.61017	0.687211	0.000816347
Pramel7	2.60002	1.37852	0.000817241
Zbtb10	1.32546	0.406492	0.000822844
Lama4	1.88743	0.916426	0.000836344
Crabp2	2.53185	1.34019	0.000852968
Hddc3	1.46856	0.554405	0.000856608
Ugt1A1	4.83581	2.27376	0.000862387
Sdhaf3	1.32698	0.408149	0.000872625
Hs6St2	2.04268	1.03046	0.000889212
Gm6337	7.89327	2.98062	0.000907999
Snx7	1.48697	0.572378	0.000924636
Nlrc5	1.64726	0.720071	0.000927306
Qsox1	1.30048	0.379048	0.000931743
Lhx2	2.06093	1.0433	0.00098497
Tmem266	1.68211	0.750268	0.00098595
Rasef	2.286	1.19282	0.000992596
P2Rx4	1.63422	0.708605	0.000994496
Tmtc2	1.79892	0.847131	0.000996173
Rassf6	2.43222	1.28227	0.00101868
Pag1	1.49168	0.576938	0.00102062
Hist1H2Ag	2.0977	1.06881	0.00106428
Slc35E3	1.3058	0.384934	0.00106842
Bc051019	2.39542	1.26028	0.00108021
Snord52	1.54532	0.627909	0.00109378
Arhgap20	2.33579	1.22391	0.00109494
A730046J19Rik	1.75279	0.809651	0.00111742
Lrrc9	1.65416	0.7261	0.00112105
Slc19A3	1.85831	0.89399	0.00114895
Gm11131	1.56106	0.642522	0.00114964
Gm26040	4.41051	2.14095	0.00115231
Tmem212	3.52771	1.81873	0.00117242
Msl3	1.35186	0.434947	0.00117311
Megf11	1.50031	0.585258	0.00117567
Arhgef6	2.65469	1.40855	0.00117697
Rab32	1.64694	0.719791	0.00118911
Gm25042	9.88019	3.30454	0.0011895
Serf1	1.514	0.598361	0.0012293
Dlgap2	1.95715	0.968754	0.00124403
Met	1.38308	0.46788	0.00125569
Cntn3	3.14014	1.65083	0.00126093
Rhox6	1.57973	0.659675	0.00126597
Nrarp	1.40287	0.488381	0.00128357
Timp2	1.50569	0.59042	0.00129145
6430573F11Rik	2.17652	1.12202	0.00129304
Cklf	1.41068	0.496391	0.0012931
Htr5B	1.96483	0.974405	0.00131469
Pfn4	1.78988	0.839866	0.00137315
Hist1H4A	1.82401	0.867116	0.00137912
Cebpa	1.39732	0.482663	0.00139954
Nnat	1.39399	0.479219	0.00140926
Urgcp	1.30077	0.379368	0.00146058
Tlr3	2.16155	1.11207	0.0014631
Cpeb3	1.36225	0.445996	0.00146655
Crb3	1.34484	0.427432	0.00149482
Olfr449	12.3074	3.62146	0.00150377
Zfp36L3	3.95556	1.98388	0.00150918
Bhmt2	12.613	3.65684	0.00153372
Pate2	2.41278	1.2707	0.00153789
Alkal1	12.9907	3.69941	0.00154981
Syt2	1.82944	0.871401	0.00155369
Gm9458	7.3914	2.88585	0.00155759
Amy1	1.56997	0.650733	0.00160094
8030474K03Rik	1.48615	0.57158	0.0016076
Prickle1	1.56303	0.644341	0.00160816
Prkg2	2.61747	1.38817	0.00165335
4930503B20Rik	5.80935	2.53838	0.00166393
Mfap3L	1.48465	0.57012	0.00169671
Bicc1	1.37814	0.462722	0.00170218
Fam102B	1.33998	0.42221	0.00171708
Slc52A2	1.33005	0.411476	0.00172258
4930579F01Rik	3.15266	1.65657	0.0017413
Cpeb1	1.35904	0.442591	0.00175735
Rims1	1.58238	0.662094	0.00177189
Mtm1	1.33531	0.417175	0.00177401
Zfp677	1.60507	0.68264	0.00178568
Hoxd13	1.54894	0.631278	0.00180985
Cracr2A	2.72223	1.44479	0.00181333
Fzd10	1.33735	0.419379	0.0018163
Msmb	4.02546	2.00915	0.00181829
Nudt10	1.55482	0.636745	0.00182521
Gm6104	1.34304	0.425501	0.00182577
Kank4Os	1.64492	0.71802	0.00185504
Rny1	6.61679	2.72613	0.00185836
Cox7A1	1.5085	0.593117	0.00187296
Smyd1	1.63284	0.707385	0.00187749
Gpm6A	5.58619	2.48186	0.00189914
Dpysl2	1.40383	0.489366	0.00193261
Pcp4L1	2.22407	1.1532	0.00194515
Gm12798	2.77337	1.47164	0.00195815
Pter	1.55499	0.636909	0.00195921
Sox7	1.35867	0.442196	0.00196063
Nudt12	1.39957	0.484983	0.00199099
Smim3	1.30502	0.384066	0.00202575
Trpc3	2.08512	1.06013	0.00202862
Rfxap	1.48123	0.566797	0.00204744
Crim1	1.35354	0.436738	0.00205436
Bambi-Ps1	2.80832	1.48971	0.00209087
Gm14335	4.7152	2.23732	0.00212415
Ovol2	1.44878	0.53484	0.00212445
Cadm3	1.94154	0.957205	0.00213314
Ptprd	1.95533	0.967409	0.00213695
Bche	1.34887	0.431748	0.00214721
Tslrn1	4.08281	2.02956	0.00216455
Wdr27	3.45533	1.78882	0.00218532
Pcdh17	2.05698	1.04053	0.00218973
Eda	1.41414	0.499925	0.00219553
Amn1	1.47163	0.557411	0.00220367
Zfp783	1.38459	0.469458	0.00220975
Il17F	2.4713	1.30527	0.00221187
Abcc8	2.09018	1.06362	0.00228059
Apoa2	3.88152	1.95662	0.00228962
Cyp4V3	3.09247	1.62876	0.00232403
Nxpe4	2.17142	1.11864	0.00240408
Apbb1Ip	5.44603	2.44521	0.00242656
Hist1H3C	1.52706	0.610758	0.0024356
Cadps	2.29271	1.19705	0.00244243
Fbn1	1.43023	0.516248	0.00249026
Gabra4	2.42889	1.2803	0.00251176
Arl16	1.34276	0.425197	0.00251855
Krt71	1.96451	0.974168	0.00254599
Slc7A8	2.04711	1.03359	0.0025514
Sybu	2.27369	1.18504	0.00256124
Fthl17C	2.0296	1.02119	0.00260388
Gbp4	3.00001	1.58497	0.00263747
Nap1L2	1.47757	0.563231	0.00263797
4930578G10Rik	2.95485	1.56308	0.00263801
Cyp2C67	7.35894	2.8795	0.00266122
Plet1	1.58422	0.663772	0.00270426
Rbm46	1.63688	0.710948	0.00270466
Cited1	1.98728	0.990797	0.00273845
Gm9573	3.62762	1.85902	0.00275574
Rgs16	1.51297	0.597382	0.00275825
Tmprss12	2.46843	1.30359	0.00277043
Ceacam19	2.37509	1.24798	0.00277323
Tmem217	12.0621	3.59241	0.00282236
Eif4E1B	9.9861	3.31992	0.00283073
Gm10352	12.0096	3.58611	0.00284809
Cidea	2.33365	1.22259	0.00286122
Dpf3	1.94413	0.959126	0.00287988
Arhgef9	1.67956	0.748083	0.00291427
Rflnb	1.712	0.775687	0.00291772
1700030C14Rik	3.15386	1.65712	0.00307293
Obox4-Ps29	2.61664	1.38772	0.0031035
Cyp4X1	7.99326	2.99878	0.00311845
Il1R1	1.47257	0.558336	0.00313867
C230012O17Rik	3.22003	1.68708	0.00314052
Gm5501	12.0868	3.59536	0.00314091
Sema3C	1.72143	0.78361	0.00316355
Rgcc	4.85611	2.2798	0.00321772
Rcan2	1.65713	0.728687	0.00323204
Mt-Tl1	1.59197	0.670811	0.00324096
Igf2	1.64782	0.72056	0.0032676
Dkk1	4.86212	2.28159	0.00327504
Nlrp5-Ps	1.58942	0.668499	0.00329292
Rorb	20.2523	4.34001	0.00330168
Zfp959	1.31048	0.390091	0.00330271
Hey1	1.45504	0.541059	0.00330311
Tktl2	1.67313	0.742548	0.0033605
Hist1H2Ah	1.30563	0.384741	0.00336256
Mpp4	1.31853	0.398932	0.00347752
Tmem246	1.62259	0.698296	0.00347941
Adamts20	1.72507	0.786652	0.00349371
Zc3H12C	1.36057	0.444206	0.00352506
Sprr2E	4.01557	2.0056	0.00353214
Rab26Os	1.72491	0.786519	0.00353381
Scrt1	2.16069	1.11149	0.00354808
1700020N15Rik	5.70632	2.51256	0.00359608
Zfp9	2.23122	1.15784	0.00360666
Ust	1.51402	0.598386	0.00361554
Erfe	1.41022	0.495919	0.00366415
Gcnt4	1.72221	0.784257	0.00369482
Smim10L2A	1.30526	0.384333	0.00373279
H2-T-Ps	3.49092	1.80361	0.00374671
Ccnjl	1.32128	0.401937	0.00376777
Ypel4	2.09295	1.06553	0.00377665
Gm11620	1.34802	0.430847	0.00381955
Naip1	11.5453	3.52923	0.00383695
Kdm4D	3.23927	1.69567	0.00383857
Dact3	1.30374	0.382653	0.00385451
2610044O15Rik8	1.35	0.432957	0.00387285
Gm9141	4.45446	2.15525	0.00395564
Tbc1D8B	1.64068	0.714298	0.00396174
Wisp1	1.66809	0.738198	0.00400775
Gm5862	2.46993	1.30447	0.00401188
Ngef	1.76369	0.818601	0.0040254
Brsk2	1.65012	0.722573	0.00403093
Gm10439	2.20327	1.13965	0.00403226
Ccnb3	3.51358	1.81294	0.00403275
Kcnv2	2.59782	1.3773	0.00405747
Gm10801	3.00723	1.58843	0.00414776
Acbd7	1.8243	0.867342	0.00419712
7420426K07Rik	2.14002	1.09762	0.00424271
Myh13	1.37615	0.460639	0.00425037
Nr4A2	1.81682	0.861415	0.00425117
Ugt1A5	4.15084	2.0534	0.004273
Ugt1A7C	4.15084	2.0534	0.004273
Ugt1A10	4.15084	2.0534	0.004273
Ugt1A2	4.15084	2.0534	0.004273
Ugt1A9	4.15084	2.0534	0.004273
Tmem63C	1.63511	0.709389	0.00427991
Cebpb	1.31273	0.392566	0.00436083
Slc40A1	2.08429	1.05956	0.00437482
Rgs17	5.11957	2.35602	0.00437915
Gtf2A1L	1.74433	0.80267	0.00437922
Ophn1	1.52405	0.607908	0.00438085
Gm16537	2.28882	1.19461	0.00441844
Cetn4	1.79571	0.844554	0.00442883
Fthl17B	1.76465	0.81938	0.00449093
Zfp950	1.36806	0.452132	0.00452253
Thsd7B	2.83495	1.50332	0.00455279
Pcdh19	1.75951	0.815172	0.00455546
Gm14066	19.2712	4.26837	0.00457907
Trpv3	5.30101	2.40627	0.00457994
Prss23	2.5909	1.37345	0.00459269
Hoxa10	2.69172	1.42853	0.00460775
Prdm9	1.68244	0.750551	0.00461684
Rpl23A-Ps4	19.1136	4.25653	0.00464885
Stambpl1	1.53043	0.613938	0.00471974
Gm20611	2.41841	1.27406	0.00474564
Tlx1	1.93313	0.95094	0.00474782
Slc2A6	2.9106	1.54132	0.00476612
Lrmda	3.17045	1.66469	0.0047758
Fthl17D	1.79866	0.846926	0.00480477
Ncmap	2.52524	1.33642	0.00481534
Hoxb7	2.17109	1.11842	0.00483936
Mir5131	1.86013	0.895405	0.00484498
Il4Ra	1.51226	0.596705	0.00485178
Fam171A2	1.33948	0.42167	0.00485763
Dusp8	1.40536	0.490935	0.00492448
Rgn	7.8976	2.98141	0.00499131
Hist1H3A	1.75104	0.808215	0.00500856
Sec16B	4.64664	2.21619	0.00501767
Phactr1	2.50877	1.32698	0.005019
Pus7L	1.35945	0.443028	0.00502676
Abca5	1.34679	0.429521	0.00504598
Syne3	1.87572	0.907447	0.00504606
Kbtbd3	1.69526	0.761507	0.00509011
6330403K07Rik	2.21436	1.14689	0.00509828
Sv2C	1.89146	0.919498	0.0051368
Adora1	2.59117	1.37361	0.00514345
Cpa2	1.758	0.813939	0.00515287
Gm15691	4.55655	2.18794	0.00525617
Kat2B-Ps	1.83356	0.874645	0.0053555
Pifo	3.00103	1.58546	0.00539487
Hcn1	3.26295	1.70618	0.00541845
Ly6H	1.98278	0.987527	0.00546922
Eldr	1.64679	0.719656	0.0055606
Hoxd11	1.71238	0.776001	0.00571399
Pard3B	1.5195	0.603595	0.0057432
Barx2	2.53602	1.34257	0.00576024
Csmd1	2.53415	1.3415	0.0057679
Usp43	1.39392	0.479152	0.00576829
Bc064078	5.29457	2.40451	0.00581304
Slc6A17	2.00422	1.00304	0.005896
Flrt3	1.43678	0.522835	0.00591137
Gm20481	1.41494	0.500744	0.00599324
Cttnbp2	2.03718	1.02658	0.00599942
Rdh11	1.33935	0.421537	0.00605667
Gm14929	2.91803	1.54499	0.00624668
Mt-Tp	1.3037	0.382608	0.00628434
L3Mbtl1	1.90354	0.928682	0.00630611
Neurog3	2.93113	1.55146	0.00637774
Gata3	2.47675	1.30845	0.00638684
Agtr1A	3.72076	1.8956	0.00646071
Exoc3L2	1.50883	0.593434	0.00648011
Hba-A1	3.20295	1.6794	0.00653865
Ugt1A6B	3.76068	1.91099	0.00660653
H2-T10	3.63114	1.86042	0.00665737
Cnrip1	3.93392	1.97597	0.006698
Gm4876	2.00478	1.00344	0.00671392
Gal3St2C	2.23707	1.16161	0.00671713
Adamts5	2.13286	1.09279	0.00679649
Gm4982	2.74327	1.4559	0.00687343
Boll	1.5186	0.602742	0.00688852
Synpo2	1.7042	0.769092	0.00700078
Msx1	1.72531	0.786856	0.00704484
Trex1	1.30622	0.385393	0.00704952
Gm15303	3.09936	1.63197	0.00710713
Crct1	2.19029	1.13112	0.00723096
Kcnj9	2.40353	1.26515	0.00723646
Abcb9	2.69295	1.42919	0.00727854
Adamts19	1.83294	0.874161	0.00728255
Arsk	1.4146	0.500398	0.00729009
C130073F10Rik	2.05616	1.03996	0.007301
Gm2897	1.37774	0.462303	0.00737442
Hoxa1	1.43475	0.520804	0.00745169
Hist1H2Bb	1.96773	0.976532	0.00750584
Gm5977	5.00504	2.32338	0.0075869
Gabrb3	1.35196	0.435052	0.00763042
Slco5A1	1.34813	0.430959	0.00769059
Tnfrsf8	1.58569	0.665113	0.00771148
Hoxa13	2.4041	1.2655	0.00781101
Ppp1R16B	1.56367	0.644935	0.00786971
Kank1	1.31825	0.398627	0.00791
Fermt1	1.52392	0.607792	0.00791464
Gpc5	2.92266	1.54728	0.00793253
Eif4Ebp3	1.34915	0.432056	0.00793992
Af529169	2.47003	1.30453	0.0079427
Cmpk2	1.7748	0.827654	0.00794414
Qpctl	1.33676	0.418736	0.00797452
Fthl17-Ps1	1.74717	0.805022	0.00800727
Slc25A10	1.43256	0.518593	0.00800764
Hist1H2Br	1.35493	0.438223	0.00803081
C430049B03Rik	2.60046	1.37877	0.00806711
Cdh10	3.4514	1.78718	0.0081048
Gm24187	1.72046	0.782795	0.00814698
Srgn	2.72745	1.44755	0.00815289
Gm15218	3.55067	1.82809	0.00817478
Esx1	1.88561	0.915028	0.00822184
Gabbr2	4.24819	2.08685	0.00824736
Sh3Bp5	1.30799	0.387348	0.00830259
Ggn	1.82091	0.86466	0.00842927
4732440D04Rik	5.69962	2.51086	0.00854544
Lclat1	1.31385	0.393795	0.00858986
Thbs1	1.40754	0.493172	0.00860444
Mei1	2.19835	1.13642	0.00862865
Spock3	1.86128	0.896297	0.00879162
Rassf4	1.82714	0.869587	0.00880023
Fndc3C1	1.69935	0.764986	0.00880425
Nags	1.61623	0.692631	0.00880615
Sez6	2.08749	1.06177	0.00895626
Gm7061	1.5032	0.588033	0.00897063
Gm12371	17.0464	4.09139	0.00900426
Gm7931	1.68025	0.748673	0.00908891
Nckap5	1.36852	0.452617	0.00920592
Smpd3	1.78723	0.837723	0.00922739
Clic5	9.83736	3.29827	0.00927161
4930447C04Rik	1.35663	0.440026	0.00929632
Lrrc18	9.46725	3.24295	0.00933997
Dner	2.09822	1.06917	0.00936257
Cap2	2.44656	1.29075	0.00938593
Coro2A	1.35628	0.439651	0.00941716
Gm13622	2.08459	1.05976	0.00946131
Vgll1	2.67009	1.41689	0.00950914
Alpk1	2.73273	1.45034	0.00955022
Obox4-Ps31	3.95475	1.98359	0.00958241
Cdh6	4.98361	2.31719	0.00961534
B9D2	1.45056	0.536614	0.00983815
Slc9A9	2.91517	1.54358	0.00983941
Pde3A	3.36027	1.74858	0.00985121
Eml1	1.36157	0.445272	0.00996854
Tmem200B	3.5001	1.80739	0.0100944
Htr3A	2.00441	1.00318	0.0101135
Efna5	1.55179	0.633932	0.0101193
Cd209C	3.59262	1.84504	0.0101853
Tmem119	1.62167	0.697477	0.010207
Slc46A1	1.30047	0.379033	0.0102109
Gm3239	2.09531	1.06716	0.010218
Slc7A2	1.33917	0.421341	0.0102525
Hist1H2Bj	1.42823	0.51423	0.0103645
Bex6	6.30258	2.65594	0.0104018
Gm11331	3.90657	1.9659	0.0104053
Lxn	1.31097	0.390635	0.0104117
Ugt1A8	3.47349	1.79639	0.0104601
Gpr176	2.3543	1.2353	0.0104655
Adad1	1.97268	0.980157	0.0105677
Nek10	1.99139	0.993779	0.0105934
Mboat1	1.37304	0.457369	0.0106987
Mcur1	1.36219	0.445924	0.0107509
Cldn9	2.04314	1.03079	0.0108846
Fam217B	1.34349	0.425982	0.0111086
Stxbp6	1.67436	0.743609	0.0111414
Aldh3A1	1.77622	0.82881	0.0111942
Styk1	2.84096	1.50638	0.0113133
Gm42743	1.95791	0.969312	0.0113135
Klhl29	1.51999	0.604065	0.011373
Ephb1	2.64668	1.40418	0.0114107
A230072E10Rik	1.3426	0.425029	0.0116963
Ptpn20	1.53399	0.617292	0.0117
Yod1	1.35302	0.436186	0.0117506
Sms-Ps	1.30735	0.386643	0.0117902
Fgf13	1.38239	0.467164	0.0117912
Dusp2	1.67234	0.741869	0.0117963
Gm10645	1.56873	0.649602	0.0118028
9530077C05Rik	1.45092	0.536969	0.0119144
Lrrk2	1.39767	0.483021	0.0119156
Alox15	1.85462	0.89112	0.0119723
Ccdc96	1.46224	0.548184	0.0119725
E330014E10Rik	4.58818	2.19792	0.0119837
Cypt3	4.69052	2.22975	0.0120301
Ptgs2	1.38703	0.471997	0.0121298
Slc23A3	2.27964	1.18881	0.0121594
Gm2200	4.87329	2.2849	0.0122558
Naip2	16.1703	4.01528	0.0123341
2610206C17Rik	16.1703	4.01528	0.0123341
Tcam1	1.49663	0.581718	0.0123483
4930524O07Rik	1.49555	0.580677	0.0124704
Nrxn3	9.60933	3.26444	0.0126454
Ildr2	1.37767	0.46223	0.0126719
Cyp2R1	2.56382	1.35829	0.0127632
Slc6A11	2.75976	1.46454	0.0127648
Lpo	3.57161	1.83657	0.0127966
Plac1	9.5043	3.24858	0.0128521
Moxd1	1.59881	0.676999	0.0128568
Fras1	1.39281	0.477999	0.0128646
Gm3715	1.38032	0.465008	0.0129738
Pcdhb14	2.03163	1.02264	0.0131797
C7	2.40857	1.26818	0.0135061
Gm8113	1.76577	0.8203	0.0138161
Chst11	1.35634	0.439723	0.0138749
Gm13962	3.0325	1.60051	0.0138904
1700016K19Rik	1.8025	0.849996	0.0138944
St3Gal1	1.63155	0.706243	0.0139119
Atp12A	1.4292	0.515208	0.0139548
Kcnh5	2.32931	1.21991	0.0140336
Tsga8	9.08026	3.18273	0.0140784
Slc5A5	1.33699	0.418988	0.0141284
Ppef1	5.91411	2.56416	0.0141409
Junos	1.33987	0.422097	0.0141716
Aamdc	1.38235	0.467121	0.0142559
Sorbs2	1.38908	0.474134	0.0142584
Scnn1A	2.05068	1.0361	0.0143319
Ay512931	2.19486	1.13413	0.0143604
Krt79	1.87943	0.910296	0.0144534
Mt-Ta	1.62511	0.70054	0.0144674
Slc25A24	1.65743	0.728948	0.0147372
Zfp85	1.35536	0.438672	0.014934
Gcm1	2.87048	1.52129	0.0149711
Tmem56	1.98969	0.992546	0.0150673
Aadac	5.08488	2.34622	0.0152838
Mt-Tn	2.26396	1.17885	0.0153926
Serpina7	3.54104	1.82417	0.015712
Gm9	2.93411	1.55292	0.0157779
Gm8587	4.26915	2.09395	0.0157799
Gm11517	1.95154	0.964616	0.0158961
Pcsk9	2.74757	1.45816	0.0159328
P2Ry1	1.73207	0.7925	0.0159495
Tmem268	1.34787	0.430684	0.016002
1700019N19Rik	4.27069	2.09447	0.0160196
Nudt12Os	1.58376	0.66335	0.0160738
Tcim	2.7049	1.43557	0.0161511
Srrm4Os	1.4129	0.498659	0.0161792
Epha1	1.33664	0.418613	0.0162541
Pacsin1	1.37487	0.45929	0.0163833
Rarb	1.71728	0.780123	0.0165093
Tbc1D4	1.31357	0.393493	0.0165735
Dlx2	2.15634	1.10858	0.0166074
Tlx2	1.71166	0.775397	0.0166958
Themis	8.49585	3.08676	0.0170277
Gm11282	14.1762	3.8254	0.0171054
Fer1L6	15.1367	3.91998	0.0171228
Ttc39C	1.37609	0.46057	0.0171667
Gm16270	1.9911	0.993564	0.0171926
Gipc2	1.99853	0.99894	0.0172538
Pdgfd	5.41021	2.43568	0.0172687
Olfr814	15.0317	3.90993	0.017282
P4Htm	1.32085	0.401469	0.0173626
Gm11127	1.88065	0.911228	0.0173693
Gm12791	5.52058	2.46482	0.0174158
Gm8206	1.45152	0.537562	0.0174472
Cxcl10	3.4771	1.79788	0.0174618
4930594M22Rik	1.41437	0.500155	0.0175757
Slc41A2	2.04873	1.03473	0.0175951
Gm10220	4.63581	2.21282	0.0178228
Gjb2	2.19042	1.13121	0.0178999
Tapbpl	1.43165	0.517678	0.0179808
Slc16A2	1.61377	0.690431	0.0181761
Slc15A2	1.51253	0.596963	0.0183035
Aa413626	2.80901	1.49006	0.0183617
Trim34A	1.49163	0.576887	0.0185736
Tmem144	1.38037	0.465057	0.0186412
Sdc2	1.46482	0.550721	0.018808
Adap2	1.44113	0.527197	0.018836
Adgrg2	2.27106	1.18337	0.0191128
Myh4	2.51646	1.33139	0.0191552
Maats1	1.6274	0.702573	0.0192754
Au041133	1.64927	0.721831	0.0193734
Tmem130	1.46478	0.550685	0.0194049
Ctso	3.19392	1.67533	0.0194224
Col12A1	1.79261	0.842065	0.0194658
Colq	2.39734	1.26143	0.0195443
Ispd	1.60062	0.678629	0.0196178
Nobox	3.82586	1.93578	0.0201685
Ero1Lb	1.57413	0.654553	0.0201962
Lrrc51	1.49118	0.576451	0.0203278
Mfap4	1.41052	0.496226	0.0204306
Zxda	1.33403	0.415786	0.0206286
Hist1H2An	1.30366	0.382564	0.0206551
4933415A04Rik	1.808	0.854391	0.0208685
Rhox10	1.72389	0.785672	0.0209142
Hist1H2Bf	1.95148	0.96457	0.0210706
Vav3	1.55891	0.640537	0.0213351
Gm12231	2.36316	1.24071	0.0213632
Gm3411	1.39056	0.475666	0.0214248
Slc1A1	1.46087	0.546827	0.021652
Usp9Y	2.27283	1.18449	0.0216847
Guca1A	1.99336	0.995205	0.0217393
Fbln7	2.29107	1.19602	0.0217474
Mex3B	1.38475	0.469623	0.0218903
Prame	3.11559	1.6395	0.0220011
Zdhhc23	1.40558	0.491164	0.022051
Rtl1	3.50519	1.80949	0.0220701
Prr23A1	1.50684	0.591524	0.0221591
Mpeg1	5.09009	2.34769	0.0222675
Ccdc150	1.5469	0.629384	0.0224007
Gm6265	5.29907	2.40574	0.0224536
Muc13	6.82992	2.77187	0.0224862
Ccdc146	5.3304	2.41424	0.0228041
Dgkk	1.61882	0.694942	0.0228683
C1Ra	2.40165	1.26403	0.0229024
Bc022960	1.65048	0.722889	0.0229363
Gm14038	1.90097	0.926733	0.0230817
Gm14886	8.49694	3.08694	0.0232247
Cyp2C39	27.5401	4.78346	0.0233145
Npy4R	1.85367	0.890383	0.0234803
Cyp2J9	2.25627	1.17394	0.023631
Prlr	1.66047	0.731591	0.0237244
43160	1.62103	0.696913	0.0238285
Tuba3B	1.48248	0.568015	0.0239662
Cpxm2	1.88597	0.91531	0.023979
Ier5	1.33031	0.411759	0.0240166
Gucy1B1	1.67335	0.742735	0.0243064
Mep1B	1.58462	0.664139	0.0243147
Tmcc3	1.62713	0.702333	0.0243454
Kcne2	4.19487	2.06863	0.024549
Clca1	2.65346	1.40788	0.0246219
Gm5763	1.7833	0.834552	0.0246734
Egflam	2.39107	1.25766	0.0247302
Pate4	6.15789	2.62244	0.0248413
Lancl3	3.90247	1.96439	0.02488
Gm6207	3.68259	1.88072	0.024893
Nrxn1	4.19586	2.06897	0.0249248
Tmem176B	4.23971	2.08397	0.0249996
1110002E22Rik	3.9423	1.97904	0.0251262
Tmem176A	3.72807	1.89843	0.0251285
Gpd1	1.53387	0.617176	0.0251663
Gbp2	1.75574	0.812083	0.0251906
Dlg4	1.30486	0.383891	0.0252892
4930405A21Rik	2.17963	1.12409	0.0252962
Cep85L	1.69685	0.762858	0.0254578
Zfp422-Ps	1.77865	0.830782	0.0254821
Slc16A13	1.31769	0.39801	0.0258145
Chdh	2.66758	1.41553	0.0259205
Gsta3	1.36201	0.44574	0.0260857
Fam78B	1.42873	0.514731	0.026213
1110032F04Rik	2.09594	1.0676	0.0262133
Epn3	6.12709	2.6152	0.0266767
Sema5A	1.69055	0.757494	0.0267697
Pla2G4C	1.37736	0.461903	0.0267936
Wdr78	1.53814	0.621183	0.0268548
Gm8108	1.47949	0.565096	0.0271347
Ccdc60	2.05876	1.04178	0.0275046
Fhl2	2.50564	1.32518	0.0275228
Cd47	1.30325	0.382114	0.028131
Tmem267	1.5035	0.588325	0.0284486
Nucb2	1.3444	0.426966	0.0284647
Epp13	1.31382	0.393764	0.0288443
Gm11560	1.48043	0.566017	0.0290045
Gulp1	1.43988	0.525952	0.0290358
Gm26125	5.22469	2.38534	0.0291693
Cd200R2	2.8503	1.51111	0.0292364
Hnmt	5.10546	2.35204	0.0293182
Parp11	1.32628	0.40739	0.0293527
C2Cd4B	1.64239	0.715799	0.0294672
Gm8473	5.08002	2.34483	0.0294869
Zfp703	1.57815	0.658236	0.0296367
Dcdc2A	3.38227	1.75799	0.029921
Tbc1D30	1.9535	0.966063	0.0301903
Cd34	1.95902	0.970133	0.0302503
Stxbp5L	4.48766	2.16596	0.0302971
Col13A1	1.36139	0.445077	0.0304505
Hpx	3.48744	1.80217	0.0305052
Rtn1	1.32754	0.408758	0.0305097
Cyp26A1	4.01368	2.00493	0.0305597
Ttll7	1.46397	0.549887	0.0306697
Gm3020	1.60065	0.678655	0.0307289
Bmp6	1.47553	0.56123	0.0308459
D130007C19Rik	4.53896	2.18236	0.0309618
Prkar2B	1.52538	0.609169	0.031124
Hist1H2Aa	7.98013	2.99641	0.0311801
Samd5	3.68577	1.88197	0.0313935
Mlkl	1.51891	0.60304	0.0314727
Cdh18	3.78256	1.91936	0.0315276
Ctsc	1.41721	0.503048	0.0320786
Pik3Ap1	1.72034	0.782694	0.0320851
Mt-Ty	1.62238	0.698109	0.0320954
Arhgap24	2.48893	1.31553	0.0324063
Trim12A	2.91559	1.54379	0.0324869
Ikzf3	1.47184	0.557622	0.0324978
Gp1Ba	1.47662	0.562299	0.0327265
Foxo6	1.39198	0.477138	0.0327303
Prss16	1.31362	0.393553	0.0327965
Snph	1.84887	0.886646	0.0331541
Piezo2	1.72583	0.787294	0.0331768
Cxcr4	1.4171	0.502944	0.03319
Ccdc173	1.39776	0.483114	0.0333025
4933403O08Rik	2.44152	1.28778	0.0335011
P3H3	1.46957	0.55539	0.0336271
Mfsd4B3	2.29605	1.19915	0.0336716
Ptpre	1.76311	0.81812	0.0336999
Ppp1R36	1.92064	0.941584	0.0337795
Cdk14	1.39509	0.480363	0.0340081
Il18R1	3.00703	1.58834	0.0341888
Fam26F	1.58317	0.662813	0.0342559
Kctd8	1.59248	0.671272	0.0344927
Vmn1R32	2.5056	1.32516	0.0345874
Gm15614	2.73187	1.44989	0.0346473
Myrip	1.69081	0.757718	0.0346655
Grap2	5.41945	2.43815	0.034768
Muc20	5.6639	2.5018	0.0349999
Steap4	1.54461	0.627241	0.0351443
Gm16243	3.1584	1.65919	0.0353192
Gm6482	5.88355	2.55669	0.0353782
1700048O20Rik	1.79075	0.840567	0.0354369
Dnajb3	1.50277	0.587623	0.0356871
Cdh11	2.02853	1.02044	0.0357329
3000002C10Rik	1.40292	0.488432	0.0358069
Gm3173	1.46414	0.550056	0.0358772
Klhl41	1.6664	0.736734	0.0359411
Olfm4	3.34256	1.74095	0.0363151
Gpr151	2.79852	1.48466	0.036742
Gm13008	1.36348	0.447291	0.0369378
Gm19459	2.19275	1.13274	0.0369775
Gm17024	1.51567	0.599951	0.0370515
Ano2	2.2194	1.15017	0.0370898
Gal3St1	1.41194	0.497678	0.0371809
Gm16283	4.89324	2.29079	0.0375023
Krt27	4.88052	2.28703	0.0376051
Hbq1B	4.20759	2.07299	0.0378167
Gm12735	4.94451	2.30583	0.0378349
Au015228	1.49954	0.584521	0.0379173
Rasl11B	1.33152	0.413075	0.0381413
Mthfd2L	1.42797	0.513963	0.0381682
Tspan18	1.51653	0.600775	0.0382615
Platr27	1.39632	0.481632	0.0383642
Bc049762	3.95234	1.98271	0.038536
Glra2	4.26836	2.09368	0.0387467
Lrcol1	2.62602	1.39288	0.0390805
Tfpi2	5.04239	2.33411	0.0391414
Rarres1	4.70191	2.23325	0.0392188
B230359F08Rik	3.88745	1.95882	0.0392574
Gm7420	4.33486	2.11598	0.0393681
4930458D05Rik	2.26339	1.17848	0.0394222
Cdk19Os	1.65788	0.729344	0.0395788
Gm12944	1.77532	0.828077	0.0398258
Atoh1	4.14451	2.0512	0.039902
Prob1	1.32871	0.410027	0.0401434
Ehd2	1.37482	0.459248	0.0402414
Nav3	1.69462	0.760966	0.0404924
C87499	7.16213	2.84039	0.0405353
Gm5809	7.16213	2.84039	0.0405353
Lgr5	2.44808	1.29165	0.0406593
Pgpep1L	2.94355	1.55756	0.0410426
Gm25663	7.06343	2.82037	0.0411061
Otol1	7.56835	2.91998	0.0411697
Ccdc169	2.32896	1.21969	0.0413686
Pnmal1	2.02415	1.01732	0.0415527
Fbll1	2.6925	1.42895	0.0417238
Hspb3	4.91117	2.29607	0.0418034
Calb1	2.23518	1.16039	0.0420302
Sfrp5	1.3281	0.409369	0.0422108
Ms4A7	2.28216	1.1904	0.0422282
Ism1	2.93469	1.55321	0.04236
Ar	2.28406	1.1916	0.0423767
Gm13226	1.77336	0.826483	0.0425214
Abtb2	1.43789	0.523952	0.0427918
Ube2U	2.99967	1.5848	0.0431534
Mfsd4A	1.31635	0.396545	0.0431948
Lamb3	1.4055	0.491087	0.0433115
Fam69C	2.45209	1.29401	0.0433893
Zfp119A	1.31954	0.40003	0.0434884
Gm20528	6.50788	2.70219	0.0440328
Ankdd1B	1.57649	0.656717	0.0443528
Casr	2.53206	1.34031	0.0443716
Clca4A	1.91204	0.935116	0.044512
Gm715	2.02907	1.02082	0.0445137
Pparg	11.4594	3.51846	0.0446074
Hpse2	3.12141	1.6422	0.0447631
Tmem262	1.73126	0.791818	0.044764
Ch25H	11.2123	3.48701	0.0447654
Olfr461	12.1934	3.60803	0.0448319
Gm22277	12.1934	3.60803	0.0448319
Pramel5	3.05999	1.61353	0.0450354
Adamts18	12.0358	3.58926	0.0453936
Klhl35	2.19824	1.13635	0.0454081
Hist1H3B	1.47071	0.556516	0.0457284
Gm10639	3.36242	1.7495	0.0458334
Smad9	2.29731	1.19995	0.0458869
Tdrd9	1.60255	0.680371	0.0459779
Gm20625	1.49989	0.584859	0.0459996
Ccl19	5.68213	2.50643	0.046328
Hoxd1	1.69468	0.761014	0.0464134
Gm6004	5.66463	2.50198	0.0464677
Ecel1	1.68889	0.756078	0.0465086
Gm996	1.48644	0.571861	0.0465102
Senp7	1.39399	0.479221	0.0465311
Tnfaip3	1.42879	0.514799	0.0465422
Slc6A5	3.33613	1.73818	0.0465837
Tex12	1.70862	0.77283	0.0466482
Cyp2J6	1.52979	0.613331	0.0470692
Gm3095	1.97857	0.98446	0.0471313
Rel	1.7498	0.807194	0.0476126
Cfb	1.42167	0.507582	0.0477658
Fut4	1.60413	0.681789	0.0477722
Grip2	1.42376	0.509709	0.0478247
Serpinb5	2.43085	1.28146	0.0479317
Gm15246	2.01561	1.01122	0.0479983
Them4	1.4052	0.490772	0.0480343
Bglap3	3.15977	1.65982	0.0481069
Serpinb1A	1.38039	0.465073	0.0482781
Mamld1	3.05219	1.60985	0.0483884
Gypc	2.0517	1.03682	0.0484203
Ntrk2	1.48244	0.567978	0.0485188
Rubcnl	3.77141	1.9151	0.0486025
Pcdh18	4.77841	2.25653	0.0486778
D5Ertd577E	3.61678	1.8547	0.0487419
Alcam	1.80095	0.848756	0.0487954
Sspn	2.06783	1.04812	0.0488498
Brdt	1.37041	0.454606	0.0489283
Gm12260	3.69083	1.88395	0.0489973
3830417A13Rik	2.31379	1.21026	0.0491197
Hoxb3	4.06929	2.02478	0.0491513
Npc1L1	2.57324	1.36359	0.0491606
Zc3H12B	1.44497	0.53104	0.0492374
Gm15114	2.64375	1.40259	0.0499358
Pof1B	1.67281	0.742275	0.0499922

## Sheet: Down-regulation
Gene	foldChange	log2FoldChange	pvalue
Au018091	0.477589	-1.06616	1.57611e-66
Tubb2B	0.556853	-0.844633	1.0975e-65
Pck2	0.351688	-1.50763	1.23997e-65
Tpm3	0.580221	-0.785327	7.04653e-63
Tet2	0.516758	-0.952439	2.74011e-62
Cobl	0.56037	-0.835549	1.72047e-59
Gpt2	0.29957	-1.73903	5.73736e-59
Grb10	0.555917	-0.847058	4.30179e-58
Zfhx2	0.537309	-0.896177	9.3488e-56
Nop10	0.524957	-0.929728	3.17968e-49
Laptm5	0.481019	-1.05584	5.91151e-49
Ehmt2	0.593172	-0.753479	4.69185e-43
Emp1	0.518292	-0.948163	7.19826e-43
Rcor2	0.613294	-0.70535	5.09466e-42
Foxp4	0.590283	-0.76052	1.87582e-40
Slc7A1	0.596756	-0.744788	2.3873e-40
Arl14Epl	0.321942	-1.63513	6.40044e-40
Fblim1	0.651256	-0.618704	2.7817e-38
Ccnd3	0.609624	-0.714009	7.12416e-38
Gm8730	0.656849	-0.606366	8.79073e-38
Tfcp2L1	0.662204	-0.594652	2.79649e-37
Bcam	0.603839	-0.727763	1.03254e-36
Apoe	0.640908	-0.641811	2.16128e-36
Nkx6-3	0.401365	-1.31701	7.04568e-36
Mcf2	0.460364	-1.11915	7.89596e-35
Mprip	0.624607	-0.678979	3.31183e-34
Adss	0.649056	-0.623584	4.6058e-34
Hmces	0.621381	-0.68645	1.69285e-33
Vars	0.669182	-0.579529	3.00574e-33
Btbd11	0.511633	-0.966818	4.02525e-33
Mov10	0.605814	-0.723053	8.24819e-33
Trim8	0.608813	-0.715928	9.85488e-32
Rplp0	0.668813	-0.580326	1.45641e-31
Hspg2	0.685103	-0.545607	1.02065e-29
Chac1	0.382802	-1.38533	1.40027e-29
N4Bp3	0.610163	-0.712735	4.47522e-29
Klf4	0.686177	-0.543347	4.67653e-29
Slc6A6	0.654856	-0.61075	6.25963e-29
Hck	0.585744	-0.771657	7.85889e-29
Pycr1	0.434486	-1.20262	1.39177e-28
Grik3	0.613922	-0.703873	3.85089e-28
Sec14L1	0.645522	-0.631461	4.49137e-28
Ldlrap1	0.464136	-1.10738	7.1547e-28
Csnk1A1	0.702051	-0.510352	1.33069e-27
Foxd3	0.586486	-0.769831	1.80301e-27
Sep1	0.591684	-0.757102	1.94985e-27
Dnmt3L	0.66595	-0.586514	2.20001e-27
Pcgf6	0.510851	-0.969026	2.65582e-27
Pcyt1B	0.549238	-0.864496	4.14133e-27
Pitpnc1	0.600563	-0.735612	7.98673e-26
Adam23	0.680541	-0.555247	1.41051e-25
Ass1	0.688035	-0.539447	1.63777e-25
Rab7	0.510181	-0.970918	2.64902e-25
Ubald2	0.703054	-0.508293	4.51104e-25
Bbc3	0.55534	-0.848556	2.07531e-24
Slc35A4	0.576491	-0.794629	5.28615e-24
Hmox2	0.561494	-0.832657	7.49177e-24
Eng	0.584925	-0.773676	8.25192e-24
Pcolce	0.669011	-0.579899	8.62531e-24
Cltb	0.653594	-0.613532	1.08724e-23
Mical1	0.549542	-0.863698	1.43645e-23
Noc4L	0.560194	-0.836003	3.04988e-23
Kank2	0.690689	-0.533891	3.06582e-23
Znf41-Ps	0.658759	-0.602178	6.69571e-23
Sars	0.694519	-0.525914	8.76458e-23
Gap43	0.490129	-1.02877	3.91285e-22
Gpc4	0.594329	-0.750666	5.0016e-22
Fbxw9	0.641914	-0.639548	5.23506e-22
G3Bp2	0.703726	-0.506914	5.58334e-22
Dlc1	0.717968	-0.478008	8.23364e-22
Phlda3	0.694091	-0.526803	8.8667e-22
Pigt	0.635871	-0.653194	9.42505e-22
Anp32A	0.711772	-0.490512	1.47109e-21
Celsr1	0.603421	-0.728763	2.72045e-21
Pdha1	0.685029	-0.545763	2.73186e-21
Plxnb2	0.678617	-0.55933	2.76519e-21
Galk1	0.636085	-0.652709	2.85222e-21
Lama5	0.723572	-0.466792	5.239e-21
Tcf20	0.722759	-0.468414	7.3194e-21
Socs3	0.70983	-0.494455	1.19605e-20
Itga6	0.706112	-0.502031	1.82166e-20
Lama1	0.587375	-0.767647	1.91926e-20
Tnrc6C	0.690587	-0.534106	2.20361e-20
Piezo1	0.730989	-0.452079	2.69935e-20
Elmsan1	0.683525	-0.548934	5.94257e-20
Ephx2	0.5729	-0.803645	6.62323e-20
Son	0.740921	-0.432609	7.95338e-20
Gbx2	0.505672	-0.983725	8.22772e-20
Nr4A1	0.638046	-0.648268	8.45185e-20
Sox12	0.683523	-0.548938	1.05622e-19
Nynrin	0.681286	-0.553668	1.27101e-19
Arid2	0.705738	-0.502795	1.47895e-19
Dapk1	0.568049	-0.815912	1.48533e-19
Lgals3	0.575826	-0.796294	1.75414e-19
Exoc4	0.713604	-0.486805	2.24365e-19
Cbx5	0.749072	-0.416824	2.6418e-19
Zfp57	0.743365	-0.427857	2.92879e-19
Nos1	0.557969	-0.841744	3.2546e-19
Pik3C2B	0.625037	-0.677987	7.24326e-19
Kdm2B	0.716724	-0.480511	1.80968e-18
Tnrc18	0.681833	-0.552509	2.61149e-18
Dcp1A	0.714774	-0.48444	2.8772e-18
Rara	0.668785	-0.580386	3.43521e-18
Tfeb	0.663637	-0.591533	5.66844e-18
Adgrb1	0.582122	-0.780607	6.07159e-18
Plcb3	0.716898	-0.480161	6.51721e-18
Shmt2	0.712337	-0.489369	7.53673e-18
Gm4735	0.757496	-0.400691	8.89034e-18
Ak1	0.672373	-0.572665	9.93733e-18
Idh2	0.452694	-1.14339	1.397e-17
Ptpn14	0.640384	-0.642992	2.33891e-17
Pakap	0.662933	-0.593065	3.03869e-17
Cars	0.712115	-0.489818	3.10275e-17
Dmtn	0.731658	-0.450759	3.82003e-17
Gsta4	0.731392	-0.451283	3.89463e-17
Dgka	0.53567	-0.900585	4.49923e-17
Bcar1	0.710941	-0.492198	4.57788e-17
Soga3	0.562885	-0.829088	4.91938e-17
Mtus1	0.687475	-0.540622	5.05343e-17
Gys1	0.648217	-0.62545	5.72579e-17
Parp1	0.7637	-0.388921	5.90825e-17
Spry2	0.666306	-0.585744	5.99852e-17
Mcam	0.653488	-0.613768	7.05546e-17
Eno1B	0.75904	-0.397752	7.07602e-17
Col18A1	0.741722	-0.43105	8.67051e-17
Slc29A1	0.738545	-0.437243	9.27122e-17
Akap2	0.658176	-0.603454	9.39867e-17
Fxr1	0.754327	-0.406737	9.54505e-17
Rmnd5B	0.69514	-0.524625	1.2797e-16
Cdc26	0.639413	-0.64518	1.39152e-16
Zfp991	0.723899	-0.46614	1.46976e-16
Plec	0.744225	-0.42619	1.69514e-16
Zfp992	0.727383	-0.459213	1.94138e-16
Lmnb2	0.720945	-0.472038	2.35025e-16
Dock5	0.675881	-0.565158	2.50727e-16
Pald1	0.736119	-0.441989	2.79245e-16
Slc7A3	0.639741	-0.644441	2.95705e-16
Gm9817	0.723592	-0.466751	3.05877e-16
Stmn1	0.752934	-0.409405	3.08273e-16
Ildr1	0.656983	-0.606072	3.32109e-16
Sfrp1	0.73662	-0.441007	3.70173e-16
Pou5F1	0.763943	-0.388464	4.05355e-16
Bcat1	0.75297	-0.409337	4.80419e-16
Nkx6-2	0.550766	-0.860489	5.33554e-16
Slc7A5	0.759912	-0.396095	5.50002e-16
Slc1A4	0.536441	-0.898507	6.06328e-16
Sgsm2	0.59506	-0.748893	6.61761e-16
Ech1	0.659813	-0.599872	7.19102e-16
Zfp423	0.702379	-0.509679	7.25748e-16
Pold1	0.737612	-0.439066	7.88348e-16
Hsp25-Ps1	0.727368	-0.459242	8.77886e-16
Hk2	0.762864	-0.390502	8.83114e-16
Fgf17	0.703854	-0.506652	1.05542e-15
Ppp2R5C	0.729501	-0.455019	1.32879e-15
Arhgef3	0.590765	-0.759343	1.44209e-15
Epop	0.768521	-0.379844	1.65164e-15
Rnf2	0.745888	-0.42297	1.91819e-15
43352	0.750732	-0.413629	2.29214e-15
Slc6A8	0.744925	-0.424834	2.51475e-15
Smtnl2	0.685144	-0.545521	2.71763e-15
Hap1	0.71936	-0.475213	3.15737e-15
Osgep	0.670047	-0.577666	3.28155e-15
Parvb	0.723666	-0.466603	3.39022e-15
Faap100	0.608325	-0.717085	3.55563e-15
Etv4	0.721004	-0.47192	4.5435e-15
Mmrn2	0.653912	-0.612832	4.64823e-15
Cpne3	0.677083	-0.562595	4.65406e-15
Wdr35	0.721888	-0.470153	5.17991e-15
Kmt2C	0.726463	-0.461039	6.1087e-15
Nid1	0.594365	-0.750578	7.25851e-15
Inf2	0.648954	-0.623811	9.71614e-15
Epha2	0.76144	-0.393198	1.07112e-14
Zfp36L2	0.721382	-0.471164	1.0764e-14
Exoc3L	0.607313	-0.719487	1.55154e-14
B4Galnt4	0.682548	-0.550998	1.63498e-14
Ifrd2	0.702598	-0.50923	1.71987e-14
Mapt	0.609869	-0.71343	2.11187e-14
Mgat3	0.642371	-0.638522	2.45788e-14
Renbp	0.66462	-0.589399	2.51081e-14
Nab2	0.591318	-0.757995	2.51444e-14
Rnf5	0.676909	-0.562966	3.1817e-14
Csad	0.583466	-0.77728	4.09871e-14
Sfxn1	0.72565	-0.462653	5.77674e-14
Itga9	0.575353	-0.797481	6.37003e-14
Cth	0.616583	-0.697633	6.39795e-14
Slc12A4	0.702419	-0.509597	7.46002e-14
Ubr1	0.716033	-0.481903	7.92733e-14
Ppard	0.656072	-0.608075	8.93379e-14
Gli2	0.768134	-0.38057	9.67058e-14
Gadd45A	0.691177	-0.532873	1.07851e-13
Cox6B2	0.505339	-0.984678	1.42389e-13
Kirrel	0.590754	-0.759371	1.48729e-13
Capn1	0.67968	-0.557072	1.92959e-13
Anxa6	0.721395	-0.471138	2.58844e-13
Pim1	0.75289	-0.40949	3.35472e-13
Ap1G2	0.628696	-0.669566	3.36243e-13
Bmf	0.611093	-0.710537	3.7375e-13
Bahcc1	0.763939	-0.38847	3.823e-13
Mapkapk3	0.724833	-0.464279	4.00954e-13
Myadm	0.703038	-0.508325	5.07804e-13
Agpat3	0.631955	-0.662107	5.39099e-13
Adap1	0.666244	-0.585876	5.46573e-13
Tyro3	0.653245	-0.614304	6.30722e-13
Sik1	0.73579	-0.442635	7.50861e-13
Arhgap23	0.728122	-0.457747	7.99278e-13
Agtrap	0.756536	-0.402519	8.80048e-13
Bcar3	0.6258	-0.676226	1.07486e-12
Trib3	0.652007	-0.617041	1.22319e-12
Nipsnap1	0.717795	-0.478356	1.42191e-12
Hirip3	0.768772	-0.379373	1.63309e-12
Celf5	0.643351	-0.636322	1.70971e-12
Gm13889	0.236936	-2.07743	1.8863e-12
Rtkn	0.609303	-0.714768	1.94471e-12
Dcaf8	0.763124	-0.39001	2.15304e-12
Zbtb12	0.662589	-0.593815	2.39808e-12
Myo1C	0.745628	-0.423473	2.41854e-12
Ncam1	0.543941	-0.878477	2.97577e-12
Tns1	0.662168	-0.59473	3.20187e-12
Itgb4	0.572761	-0.803996	3.31972e-12
1700019D03Rik	0.733483	-0.447164	3.45857e-12
Notch4	0.488362	-1.03398	3.48415e-12
Icam1	0.767654	-0.381472	3.78357e-12
Tpm3-Rs7	0.577744	-0.791497	4.41325e-12
Fstl1	0.589848	-0.761586	4.81251e-12
Pdgfc	0.542001	-0.883632	5.13392e-12
Jak3	0.589171	-0.763242	5.41444e-12
Kank3	0.618595	-0.692932	5.66934e-12
Pdgfa	0.715069	-0.483846	5.7061e-12
Slc25A15	0.735603	-0.443001	7.08103e-12
Capn2	0.68699	-0.541639	7.29838e-12
Chd1L	0.6953	-0.524294	7.55661e-12
Hsf2Bp	0.717229	-0.479495	8.22712e-12
Syk	0.712748	-0.488536	8.51267e-12
Rpap1	0.765459	-0.385603	8.99407e-12
Src	0.692381	-0.530361	9.14382e-12
Kndc1	0.595315	-0.748276	9.31004e-12
Sall3	0.596462	-0.745498	1.09705e-11
Reep6	0.559124	-0.838759	1.19688e-11
Pim3	0.607877	-0.718148	1.3209e-11
Pcsk6	0.706038	-0.502182	1.32195e-11
Arid5B	0.753741	-0.407859	1.48718e-11
Zfhx3	0.708438	-0.497287	1.54207e-11
Rbpms2	0.722333	-0.469264	1.6745e-11
Gm5577	0.726989	-0.459994	1.77332e-11
Elk3	0.558777	-0.839655	1.95823e-11
Epas1	0.724929	-0.464089	2.21729e-11
Ngfr	0.649846	-0.621829	2.90047e-11
Zfp365	0.741961	-0.430585	3.31979e-11
Kti12	0.726577	-0.460812	4.00574e-11
Dnajc22	0.445561	-1.1663	5.34775e-11
Hk1	0.731871	-0.450339	5.76336e-11
Iffo2	0.638375	-0.647525	5.815e-11
Prr13	0.705046	-0.50421	6.24957e-11
Palm3	0.675459	-0.566061	7.80562e-11
Fam81A	0.543227	-0.880373	1.05613e-10
Gjb5	0.54227	-0.882917	1.34905e-10
Ppm1M	0.639977	-0.643909	1.38424e-10
Pidd1	0.743529	-0.427539	1.38584e-10
Man2C1	0.733344	-0.447438	1.58015e-10
Grhl3	0.618026	-0.694261	1.78856e-10
Ppp1R9B	0.75045	-0.414173	1.87942e-10
Acads	0.704608	-0.505108	1.96062e-10
D930048N14Rik	0.662455	-0.594105	2.00963e-10
Tmbim1	0.654595	-0.611325	2.02918e-10
Rasgrp2	0.716688	-0.480584	2.05829e-10
Tubb2A	0.640455	-0.642831	2.07861e-10
Naxe	0.656529	-0.60707	2.1058e-10
Obsl1	0.763462	-0.389373	2.1129e-10
Gpx3	0.651768	-0.617569	2.3148e-10
Arxes2	0.698881	-0.516881	2.35817e-10
D130058E05Rik	0.480776	-1.05656	2.38269e-10
Asb8	0.598566	-0.740417	2.53332e-10
Tjp3	0.593391	-0.752945	2.63764e-10
Nubp2	0.752351	-0.410522	2.67853e-10
Cers6	0.668415	-0.581185	3.06258e-10
Ptp4A3	0.761671	-0.39276	3.33031e-10
Crocc2	0.414956	-1.26897	3.44003e-10
Spsb1	0.656909	-0.606235	3.48606e-10
Cpped1	0.654238	-0.612112	4.02049e-10
Xaf1	0.561649	-0.832258	4.08498e-10
Pgls	0.759383	-0.3971	4.29654e-10
Inhbb	0.657493	-0.604953	4.3371e-10
Hspb8	0.580502	-0.784626	5.02208e-10
Sned1	0.718659	-0.47662	5.37774e-10
Pycard	0.661555	-0.596067	5.98397e-10
Mri1	0.716536	-0.480889	5.98786e-10
Def6	0.717194	-0.479564	6.03698e-10
Rnf165	0.683897	-0.548149	6.14242e-10
Cldn4	0.741393	-0.431689	6.14577e-10
Psph	0.69598	-0.522881	6.22657e-10
Sox21	0.642122	-0.63908	6.83206e-10
Vim	0.674639	-0.567813	6.95197e-10
Rab5B	0.741207	-0.432052	7.61862e-10
Pcx	0.645248	-0.632073	8.8096e-10
Pnma2	0.710226	-0.49365	9.28485e-10
Ssbp4	0.736162	-0.441905	9.87818e-10
Myo1B	0.7641	-0.388166	1.0807e-09
Vangl2	0.764038	-0.388283	1.24617e-09
Dgkh	0.627143	-0.673133	1.26657e-09
Pi4Ka	0.764601	-0.387222	1.64576e-09
Nfic	0.740229	-0.433957	1.68594e-09
Stxbp2	0.751179	-0.412771	1.68918e-09
Sh3D19	0.745275	-0.424156	1.83671e-09
Smox	0.680492	-0.555349	1.84929e-09
Efs	0.750758	-0.413581	1.85574e-09
Utf1	0.765159	-0.386168	2.10337e-09
Man2B1	0.752807	-0.409648	2.3692e-09
Agap1	0.764816	-0.386815	2.70659e-09
Tgif2	0.759765	-0.396375	2.72793e-09
Nfkb1	0.744968	-0.42475	2.90739e-09
Bckdha	0.759096	-0.397646	2.91469e-09
Aldh16A1	0.744356	-0.425935	2.94067e-09
Cadm4	0.52907	-0.918469	3.11792e-09
Pdk1	0.733829	-0.446485	3.49097e-09
Baiap2	0.699937	-0.514703	3.5571e-09
Trappc9	0.682887	-0.550282	3.64272e-09
Gm10244	0.730203	-0.45363	3.73225e-09
Zfp993	0.733368	-0.447391	3.91091e-09
Tmc8	0.531446	-0.912006	4.21209e-09
Csrp1	0.754354	-0.406686	4.26967e-09
Shf	0.586863	-0.768905	4.58718e-09
Fam26E	0.468889	-1.09268	4.61289e-09
Hspb1	0.768532	-0.379822	4.68712e-09
Clmn	0.637283	-0.649993	5.23279e-09
Rccd1	0.712579	-0.488878	6.0052e-09
Peak1	0.726974	-0.460024	6.07067e-09
Bicral	0.695835	-0.523183	6.52041e-09
Pgghg	0.623158	-0.682329	6.60866e-09
Atp2A3	0.647231	-0.627647	6.93368e-09
Kif26A	0.752119	-0.410967	6.97622e-09
Klf12	0.729555	-0.454912	7.00063e-09
Fbxo3	0.7544	-0.406598	7.10282e-09
Kctd6	0.706665	-0.500902	7.40088e-09
Pink1	0.596162	-0.746224	7.8611e-09
Lzts2	0.730474	-0.453096	8.42601e-09
Triobp	0.757042	-0.401555	8.92826e-09
Accsl	0.502385	-0.993136	9.2021e-09
Psrc1	0.653413	-0.613933	9.29301e-09
Tdrp	0.721681	-0.470567	9.40572e-09
Gm14165	0.734872	-0.444435	9.98928e-09
Prrg4	0.648274	-0.625325	1.03958e-08
Tk1	0.669749	-0.578308	1.10682e-08
Creb3L1	0.595728	-0.747273	1.17603e-08
Ubap1L	0.421962	-1.24482	1.23967e-08
Atp1A3	0.718089	-0.477765	1.24625e-08
Smpd2	0.682744	-0.550584	1.34035e-08
Ptges	0.582332	-0.780085	1.40196e-08
Cdc42Ep1	0.369897	-1.4348	1.41032e-08
Bcl2L2	0.727758	-0.458469	1.53888e-08
Fam35A	0.725034	-0.463879	1.57741e-08
Prkaa1	0.76527	-0.385959	1.7155e-08
Pgpep1	0.699856	-0.51487	1.72999e-08
Ndufa13	0.767657	-0.381466	1.83052e-08
Rapgef3	0.532821	-0.908276	2.19199e-08
Lrp1	0.481031	-1.0558	2.4436e-08
Alpk3	0.686499	-0.54267	2.54091e-08
Abtb1	0.703774	-0.506815	2.57978e-08
Crebrf	0.71533	-0.48332	3.03918e-08
Cnga3	0.540514	-0.887595	3.0592e-08
Hrk	0.531056	-0.913064	3.18807e-08
Hs3St3B1	0.59304	-0.7538	3.36433e-08
Bcat2	0.758702	-0.398394	3.52706e-08
Acsf2	0.574498	-0.799627	3.6082e-08
Trp53I11	0.672158	-0.573128	3.72163e-08
E2F2	0.729143	-0.455726	4.08534e-08
Galk2	0.69856	-0.517545	4.2054e-08
Nfatc4	0.673156	-0.570988	4.21012e-08
Rgs12	0.722556	-0.468819	4.29491e-08
Frs3	0.602092	-0.731945	4.35587e-08
Acap1	0.647908	-0.626139	4.38783e-08
Prdm1	0.670051	-0.577657	4.5497e-08
Arhgef15	0.625206	-0.677596	4.68218e-08
Vcan	0.741097	-0.432266	4.83447e-08
Cenpt	0.747162	-0.420506	4.90263e-08
Fdxr	0.617585	-0.695289	5.00391e-08
Prkcg	0.51369	-0.961029	5.76079e-08
Selenon	0.489463	-1.03073	5.89533e-08
Spry4	0.722872	-0.468188	5.97577e-08
Gm7367	0.689692	-0.535977	6.24408e-08
Sema4A	0.658531	-0.602676	6.48881e-08
Hmga2	0.720901	-0.472128	9.00148e-08
Ankrd49	0.729295	-0.455426	9.16644e-08
Rap2A	0.768925	-0.379086	9.5708e-08
A730015C16Rik	0.730365	-0.45331	9.69257e-08
Tkfc	0.675352	-0.566289	9.917e-08
Mymx	0.756071	-0.403406	1.0312e-07
Tnfsf13	0.487721	-1.03587	1.04628e-07
Ntn1	0.530829	-0.91368	1.26169e-07
Gm16229	0.584084	-0.775753	1.27432e-07
Hnf4A	0.460442	-1.11891	1.32201e-07
Nkx2-9	0.572303	-0.805149	1.35867e-07
Mob3A	0.653027	-0.614785	1.41125e-07
Scyl1	0.744211	-0.426216	1.44098e-07
Nos3	0.534379	-0.904065	1.45049e-07
Gusb	0.743681	-0.427243	1.46322e-07
Pla2G4F	0.28695	-1.80113	1.48551e-07
Tor4A	0.597748	-0.742391	1.63584e-07
Nova1	0.609133	-0.71517	1.72806e-07
Fam78A	0.69273	-0.529635	1.81304e-07
Tmem8B	0.567997	-0.816045	1.89988e-07
Isyna1	0.763024	-0.3902	1.9214e-07
Frmd4A	0.757403	-0.400868	2.03773e-07
Micall1	0.690357	-0.534586	2.06771e-07
Sema6C	0.717763	-0.478421	2.09179e-07
Il12Rb2	0.466447	-1.10021	2.22431e-07
Slc27A3	0.709233	-0.495668	2.26291e-07
Pla2G6	0.72159	-0.470748	2.29558e-07
Sh3Bp1	0.633958	-0.65754	2.33086e-07
Cntfr	0.635896	-0.653138	2.50372e-07
Adgrb2	0.688709	-0.538034	2.55727e-07
Setd6	0.76333	-0.389621	2.79907e-07
Frrs1	0.760519	-0.394944	2.80575e-07
Nnt	0.723972	-0.465995	2.89789e-07
Atp9A	0.750016	-0.415006	2.92557e-07
Hes1	0.75834	-0.399082	3.04862e-07
Ppm1J	0.632372	-0.661155	3.19314e-07
Prx	0.685289	-0.545216	3.3021e-07
Rmi2	0.672278	-0.572871	3.33768e-07
Flot1	0.682699	-0.550678	3.36445e-07
Ephb4	0.768376	-0.380115	3.50842e-07
Asns	0.715129	-0.483724	3.52251e-07
Tyk2	0.734816	-0.444544	3.56625e-07
Porcn	0.683596	-0.548784	3.78791e-07
Lzic	0.753556	-0.408213	3.8202e-07
Ephx1	0.686899	-0.541829	4.20649e-07
Manba	0.768221	-0.380406	4.28907e-07
Lrfn1	0.665546	-0.58739	4.36883e-07
Lrrc2	0.730492	-0.45306	4.42039e-07
Zeb1	0.740213	-0.433987	4.57391e-07
Slfn9	0.694255	-0.526463	4.71844e-07
Arxes1	0.742149	-0.43022	4.72428e-07
Ankrd35	0.557639	-0.842596	4.76233e-07
Galnt6	0.693951	-0.527095	5.04112e-07
Kbtbd11	0.709012	-0.496118	5.52961e-07
Gm15816	0.326722	-1.61387	5.79624e-07
Gm14817	0.688214	-0.53907	5.81498e-07
Ptk2B	0.718095	-0.477754	5.93564e-07
Mxi1	0.759755	-0.396394	5.95624e-07
Ldb3	0.623811	-0.680818	6.01531e-07
Arhgap35	0.726214	-0.461534	6.06508e-07
Faap24	0.723058	-0.467817	6.31055e-07
Cpne5	0.691856	-0.531456	6.48353e-07
Jdp2	0.479529	-1.06031	6.66368e-07
Fry	0.737133	-0.440003	6.94192e-07
Mvb12A	0.730342	-0.453356	7.53147e-07
Acad10	0.675522	-0.565925	8.40439e-07
Ahnak	0.70961	-0.494902	8.48863e-07
Sptbn4	0.768155	-0.38053	9.00659e-07
9330159F19Rik	0.51313	-0.962603	9.7124e-07
Notch3	0.697851	-0.51901	1.0052e-06
Catip	0.455624	-1.13408	1.0064e-06
Acap3	0.725524	-0.462905	1.02005e-06
Fxyd6	0.568498	-0.814773	1.02936e-06
Hsd17B14	0.764901	-0.386656	1.06059e-06
Timp1	0.667687	-0.582755	1.09962e-06
Tuba3A	0.735272	-0.443651	1.13066e-06
Mrpl53	0.729573	-0.454875	1.30689e-06
Ooep	0.749624	-0.415761	1.32401e-06
Gm4675	0.560716	-0.834657	1.35483e-06
Rhoc	0.761687	-0.392731	1.40144e-06
Mdga1	0.66332	-0.592223	1.4253e-06
Npdc1	0.670211	-0.577313	1.49546e-06
Neil1	0.552223	-0.856677	1.50112e-06
Rufy3	0.700738	-0.513053	1.50908e-06
Des	0.709956	-0.494198	1.59127e-06
Foxo3	0.766028	-0.384532	1.65754e-06
Smarcd3	0.738927	-0.436496	1.65807e-06
Klhdc7A	0.397723	-1.33017	1.67521e-06
Icosl	0.653784	-0.613113	1.67535e-06
Ppp1R35	0.725707	-0.46254	1.73125e-06
Als2Cl	0.732389	-0.449318	1.7495e-06
Slc22A18	0.378189	-1.40282	1.76945e-06
Cacnb1	0.674779	-0.567513	1.83108e-06
Ntmt1	0.748139	-0.418622	1.84567e-06
Gm7332	0.698758	-0.517135	1.94939e-06
Tnfsfm13	0.470432	-1.08794	2.12086e-06
2210011C24Rik	0.361144	-1.46935	2.14454e-06
Slc2A1	0.65297	-0.614912	2.15394e-06
Saal1	0.761718	-0.392671	2.20011e-06
Marcks	0.752716	-0.409823	2.21389e-06
Abhd14A	0.741777	-0.430942	2.22751e-06
Slc2A8	0.559659	-0.837379	2.39503e-06
Gm17232	0.743796	-0.427021	2.45535e-06
Alkbh7	0.705366	-0.503556	2.48054e-06
Urah	0.660163	-0.599105	2.51851e-06
Tmem250-Ps	0.763731	-0.388864	2.56538e-06
Itgb7	0.654194	-0.61221	2.73202e-06
Trim56	0.720898	-0.472134	2.75933e-06
Pltp	0.572594	-0.804416	2.92644e-06
Abcb8	0.753919	-0.407519	3.01073e-06
Epb41L4A	0.704252	-0.505836	3.10641e-06
5430405H02Rik	0.733957	-0.446232	3.19713e-06
2610318N02Rik	0.76475	-0.386941	3.30053e-06
Gpat2	0.606255	-0.722003	3.39182e-06
Tecpr1	0.718131	-0.477682	3.51868e-06
Tagln2	0.642582	-0.638048	3.52465e-06
Gm14412	0.705387	-0.503512	3.53246e-06
H2-M5	0.678295	-0.560016	3.72987e-06
Rsu1	0.767355	-0.382035	3.73028e-06
Lrrn2	0.540887	-0.8866	3.78101e-06
Hip1	0.742522	-0.429494	3.83872e-06
Cep131	0.727246	-0.459485	3.86087e-06
H2Afj	0.722012	-0.469906	4.01451e-06
Adgrl2	0.743068	-0.428434	4.02727e-06
Hvcn1	0.738937	-0.436477	4.10686e-06
Susd2	0.487155	-1.03755	4.11845e-06
Thtpa	0.768222	-0.380406	4.21128e-06
Dact2	0.762973	-0.390296	4.40218e-06
Mutyh	0.704842	-0.504629	4.43143e-06
Uap1L1	0.73959	-0.435202	4.62346e-06
Ghdc	0.667637	-0.582865	4.9149e-06
4931428F04Rik	0.717225	-0.479503	5.32916e-06
Cdc42Ep4	0.767162	-0.382397	5.41349e-06
Ccnd2	0.594892	-0.749301	5.4217e-06
Lrrc61	0.702958	-0.508489	5.5826e-06
Vill	0.724571	-0.464801	5.66008e-06
Tmc6	0.756649	-0.402303	6.18769e-06
Prrg3	0.644418	-0.633932	6.19933e-06
Ifitm2	0.723162	-0.467609	6.60269e-06
Plk5	0.656582	-0.606953	6.71901e-06
Nhs	0.670574	-0.576532	6.84056e-06
Actn3	0.750117	-0.414812	7.04136e-06
Kcnh2	0.675618	-0.56572	7.04172e-06
Pde1B	0.57426	-0.800224	7.08072e-06
Scarf1	0.388685	-1.36333	7.63589e-06
Nab1	0.749603	-0.415802	8.28817e-06
Pccb	0.765577	-0.385381	8.55561e-06
Prodh	0.756649	-0.402304	8.6328e-06
Ccdc61	0.76731	-0.382119	8.74372e-06
Nt5C	0.752441	-0.41035	9.02508e-06
Amdhd2	0.684423	-0.54704	9.34451e-06
Zbtb7C	0.69172	-0.53174	9.54521e-06
Nfatc2	0.644496	-0.633758	9.99864e-06
Haus7	0.736357	-0.441522	1.04328e-05
Lrp2	0.761025	-0.393984	1.0925e-05
1190005I06Rik	0.644154	-0.634523	1.31516e-05
Fer	0.735219	-0.443754	1.34441e-05
Mageh1	0.671947	-0.57358	1.42193e-05
Polr3Gl	0.709132	-0.495874	1.50491e-05
Slc16A3	0.645792	-0.630858	1.57811e-05
Capg	0.720011	-0.47391	1.58272e-05
Klf15	0.604058	-0.727241	1.6145e-05
Grhl2	0.743707	-0.427194	1.69454e-05
Hook2	0.710071	-0.493964	1.70185e-05
Fbxw5	0.763071	-0.39011	1.71984e-05
Fgf11	0.533226	-0.90718	1.77245e-05
Stat6	0.749484	-0.416031	1.8341e-05
Optn	0.581028	-0.783319	1.88848e-05
Enpp3	0.652207	-0.616598	1.92284e-05
Ttn	0.755913	-0.403707	1.96149e-05
Pmel	0.583118	-0.77814	2.00194e-05
A930004D18Rik	0.69827	-0.518144	2.01938e-05
Sox15	0.65726	-0.605464	2.0323e-05
E230016M11Rik	0.697193	-0.52037	2.15529e-05
Apobec1	0.622324	-0.684263	2.19683e-05
Ablim1	0.657927	-0.604001	2.37825e-05
Pla2G5	0.629771	-0.6671	2.40332e-05
Wdr54	0.666755	-0.584771	2.40763e-05
Cgref1	0.670367	-0.576978	2.48359e-05
Ttc28	0.74015	-0.434111	2.8561e-05
Fbxo2	0.718673	-0.476592	2.91865e-05
Sema3B	0.532629	-0.908798	2.97085e-05
Scarb2	0.767725	-0.381339	2.97538e-05
Myo1G	0.655102	-0.610209	3.03972e-05
Tm7Sf2	0.68291	-0.550234	3.24352e-05
Cbs	0.706776	-0.500674	3.37939e-05
Rbl2	0.759859	-0.396197	3.53272e-05
Upp1	0.736016	-0.44219	3.54391e-05
Chd5	0.602133	-0.731845	3.6105e-05
Pde4D	0.673145	-0.571011	3.63924e-05
Cacna2D2	0.666907	-0.584442	3.80068e-05
Tal1	0.585426	-0.772441	3.82214e-05
Soat2	0.439661	-1.18554	3.84029e-05
Pcdh1	0.686144	-0.543418	3.98479e-05
Eml2	0.64678	-0.628654	4.10455e-05
Irak1	0.683179	-0.549665	4.15457e-05
Asl	0.724223	-0.465493	4.48201e-05
Tgm2	0.410888	-1.28318	4.5118e-05
Cpsf4L	0.769033	-0.378882	4.52873e-05
Pqlc3	0.748435	-0.418052	4.60396e-05
Trpm4	0.698194	-0.5183	4.73622e-05
Pitpnm2	0.751297	-0.412544	4.74369e-05
Sharpin	0.744562	-0.425536	4.76634e-05
Syngap1	0.65318	-0.614447	4.77346e-05
Glipr2	0.739913	-0.434573	5.02446e-05
Eya1	0.712339	-0.489364	5.03572e-05
Slc38A3	0.511514	-0.967154	5.06711e-05
Fbxl17	0.69761	-0.519507	5.24809e-05
Podxl	0.691487	-0.532225	5.41263e-05
Meis2	0.423126	-1.24084	5.5663e-05
Adgrd1	0.598732	-0.740018	5.68007e-05
Arhgap28	0.748566	-0.417799	5.79843e-05
Ceacam1	0.717873	-0.478199	5.81171e-05
Amz1	0.724296	-0.465348	6.05235e-05
Fcgrt	0.58356	-0.777047	6.12707e-05
Lix1L	0.713392	-0.487233	6.1394e-05
Ero1L	0.723962	-0.466015	6.33518e-05
Ggta1	0.747215	-0.420405	6.44777e-05
Map4K1	0.724395	-0.465152	6.49382e-05
Sh3Pxd2A	0.762507	-0.391177	6.70173e-05
Tnfsf13Os	0.408195	-1.29267	7.27617e-05
Gm12868	0.658489	-0.602769	7.34326e-05
Tbx4	0.379317	-1.39852	7.46405e-05
Fam196B	0.512972	-0.963047	7.54353e-05
Gm1980	0.570107	-0.810694	7.62593e-05
Sap25	0.629145	-0.668535	7.70529e-05
Zfp473	0.756743	-0.402125	7.72777e-05
Pwwp2B	0.696501	-0.521804	7.76131e-05
Gne	0.767227	-0.382275	8.03978e-05
Pou3F1	0.744997	-0.424693	8.06856e-05
Inafm1	0.553086	-0.854425	8.19377e-05
Myh14	0.702775	-0.508865	8.4635e-05
Skor1	0.694117	-0.526748	8.62025e-05
Tmem51	0.741306	-0.431859	8.99591e-05
Gm14444	0.729049	-0.455913	9.30306e-05
Fam110A	0.739957	-0.434486	9.59409e-05
Nmnat2	0.732904	-0.448303	9.77891e-05
Aldh1L2	0.582743	-0.779067	9.88106e-05
Nupr1	0.56482	-0.824137	0.000102595
Zfp763	0.757061	-0.401518	0.000102937
Fgd5	0.738551	-0.43723	0.000105086
Fhl3	0.690155	-0.535007	0.000107092
Bach2	0.623025	-0.682638	0.000108679
Rps6Ka2	0.687254	-0.541086	0.000109342
Ddit3	0.729342	-0.455334	0.000111277
Ccdc187	0.138281	-2.85433	0.000114689
S100A10	0.755367	-0.40475	0.000130113
Cmklr1	0.675151	-0.566718	0.000139745
Bbs1	0.712778	-0.488475	0.000150037
Fmnl1	0.701629	-0.511219	0.00015956
Il11Ra1	0.631693	-0.662705	0.000162437
Scn2B	0.654976	-0.610486	0.000163547
1700007J10Rik	0.6266	-0.674384	0.000167741
Mef2B	0.59753	-0.742918	0.000172425
Dscaml1	0.530979	-0.913272	0.000179104
Ybx2	0.675651	-0.565651	0.000180618
Nkain4	0.301299	-1.73073	0.000182138
Kcnn4	0.270489	-1.88636	0.000182599
Fah	0.588479	-0.764938	0.000187829
Col8A2	0.525787	-0.927449	0.00019028
Gm14416	0.627981	-0.671207	0.000195128
Igsf9B	0.759277	-0.397302	0.000195282
Zfhx2Os	0.584061	-0.775809	0.000202149
Nacc2	0.746008	-0.422738	0.000206475
Irak1Bp1	0.759825	-0.396261	0.000213733
Tgfbi	0.731844	-0.450392	0.000215484
Aldh1L1	0.537772	-0.894934	0.000215702
Gm16000	0.488902	-1.03238	0.000216326
Wnt5A	0.280982	-1.83145	0.000217306
Selenbp1	0.435947	-1.19777	0.000218571
Stc2	0.605299	-0.724281	0.000221215
Spata31D1B	0.648436	-0.624964	0.000223252
Rpl17-Ps8	0.577507	-0.792089	0.000224101
Cpn1	0.735989	-0.442244	0.000225387
Slc6A9	0.642548	-0.638123	0.000225459
Spink1	0.456859	-1.13018	0.000238124
Ctsf	0.695792	-0.523272	0.000240442
Ahnak2	0.588122	-0.765814	0.000246159
Nrp2	0.734728	-0.444718	0.000247256
Tssk6	0.682211	-0.551711	0.000257288
Ltb	0.49349	-1.01891	0.000262073
Sec14L4	0.62034	-0.688869	0.000270849
Six5	0.566477	-0.819912	0.000272034
Tcf7L2	0.731711	-0.450654	0.000278019
Fgfbp3	0.411272	-1.28183	0.000278417
Inpp5K	0.763892	-0.388559	0.000286063
Grik5	0.753939	-0.407481	0.000298231
Dnd1	0.758171	-0.399406	0.000298653
Naglu	0.574853	-0.798734	0.000303689
Pkn3	0.637672	-0.649113	0.000314847
Mycl	0.740595	-0.433243	0.000318661
Emp2	0.575338	-0.797518	0.000323204
Zfp316	0.710727	-0.492632	0.000334295
Gm23497	0.743121	-0.42833	0.000336719
Mturn	0.703027	-0.508349	0.000343556
Nradd	0.7231	-0.467732	0.00034781
Pqlc1	0.648725	-0.624322	0.000348873
Zfp750	0.727769	-0.458448	0.000365255
Fam178B	0.766507	-0.38363	0.000377695
Hpcal1	0.716038	-0.481892	0.000377956
Stk3	0.712374	-0.489293	0.000396395
Sec14L2	0.696268	-0.522286	0.000417806
Ptgis	0.738398	-0.43753	0.000422111
Itpka	0.613571	-0.704699	0.000429025
Shisa4	0.584953	-0.773608	0.000454593
Tpm2	0.714927	-0.484131	0.000462663
Sult5A1	0.442192	-1.17725	0.000470121
Zfp874A	0.745677	-0.423377	0.000475934
Nudt14	0.755348	-0.404786	0.000494023
Myh7B	0.735251	-0.443691	0.000496063
Zfp511	0.616842	-0.697028	0.000505874
Lyn	0.665752	-0.586944	0.000506854
Hif3A	0.608551	-0.716549	0.000510316
Bmp4	0.757542	-0.400602	0.000521176
Arhgdib	0.609935	-0.713272	0.000558559
Ciz1	0.702649	-0.509125	0.000567749
Cep112	0.596072	-0.746442	0.000582466
1810012K08Rik	0.709562	-0.494999	0.000588342
Gm10863	0.44979	-1.15268	0.000594608
Nptxr	0.741157	-0.43215	0.000596496
Trim2	0.752335	-0.410553	0.000598514
Ociad2	0.607773	-0.718395	0.000599405
Slco4A1	0.705297	-0.503697	0.00061839
P2Rx7	0.737124	-0.440022	0.000623172
Nsmf	0.63212	-0.661731	0.00063125
Samd9L	0.560318	-0.835683	0.000644791
Oaf	0.599844	-0.737342	0.000645431
9530053A07Rik	0.623744	-0.680973	0.000652579
Myo15B	0.628629	-0.669718	0.000698925
Zfp28	0.615631	-0.699862	0.000709488
Kcnd1	0.750085	-0.414874	0.000735695
Slc27A1	0.735106	-0.443976	0.000750806
Vldlr	0.627301	-0.672771	0.000766392
Mfge8	0.740057	-0.434292	0.000780014
Myc	0.740806	-0.432831	0.00078434
Nprl2	0.740811	-0.432823	0.000797874
Dnah8	0.636244	-0.652347	0.000804165
1700055D18Rik	0.0744452	-3.74768	0.000815692
Sema4G	0.714103	-0.485796	0.000822382
Slc35F5	0.756036	-0.403473	0.000824121
Gnat1	0.337811	-1.56571	0.000838483
Xkr8	0.704814	-0.504686	0.000839978
Trim63	0.683979	-0.547977	0.000840225
Prr22	0.309855	-1.69034	0.00084755
Evpl	0.74242	-0.429692	0.000857338
Elf4	0.746576	-0.421638	0.000858024
Nlgn3	0.712606	-0.488823	0.00088311
Hormad1	0.748678	-0.417584	0.00089766
Wscd1	0.721718	-0.470493	0.000964128
Slc26A11	0.66057	-0.598217	0.00100621
Fbxo24	0.578377	-0.789918	0.00100805
Cspg5	0.68685	-0.541933	0.00101484
Pde9A	0.676524	-0.563788	0.00104036
Dmbx1	0.681505	-0.553203	0.00105546
Gbx1	0.528915	-0.918893	0.00105561
Pak6	0.497661	-1.00677	0.00108973
Gm10602	0.715573	-0.482829	0.00113031
Per3	0.701532	-0.511419	0.00113147
Cnn2	0.631281	-0.663647	0.00114144
Gpr75	0.606676	-0.721002	0.00114235
Tmem63A	0.758824	-0.398163	0.00115832
A630014C17Rik	0.257367	-1.9581	0.00116413
Pla2G2E	0.253424	-1.98038	0.00116429
Gstm6	0.425202	-1.23378	0.00119447
Prpf40B	0.750571	-0.41394	0.00124487
Ikbip	0.674308	-0.568521	0.00131153
Gck	0.290245	-1.78466	0.0013257
Ifnar2	0.724533	-0.464877	0.00134818
Ano3	0.733314	-0.447497	0.00136646
Cbln1	0.738477	-0.437375	0.00138742
Tnfsf9	0.587027	-0.768502	0.00148106
Ccdc15	0.735977	-0.442268	0.00150731
Fez1	0.656415	-0.60732	0.00153
Auh	0.73919	-0.435983	0.00153638
S1Pr5	0.158992	-2.65298	0.00153738
Trp73	0.753616	-0.408099	0.00155805
H2-Ke6	0.754878	-0.405685	0.00159018
Epb41L1	0.766346	-0.383932	0.00162789
Gm5134	0.582577	-0.77948	0.00164224
Sdc3	0.431417	-1.21285	0.00164582
P3H4	0.741258	-0.431952	0.00169738
Kptn	0.768948	-0.379042	0.00170747
Clcnkb	0.441783	-1.17859	0.00171054
Naprt	0.673486	-0.570281	0.00171903
Acvrl1	0.568423	-0.814962	0.00173212
Evi5L	0.746198	-0.42237	0.00176284
Gm16156	0.729469	-0.455081	0.00176692
Rgs9	0.511533	-0.9671	0.00181132
6330403L08Rik	0.695655	-0.523557	0.00181448
Naif1	0.700704	-0.513124	0.00184433
Madcam1	0.383258	-1.38361	0.00185202
Etnk2	0.610987	-0.710788	0.00185475
Gm20661	0.305341	-1.71151	0.00185601
Pdyn	0.512581	-0.964149	0.00193953
Defa30	0.402307	-1.31363	0.00195745
Cbln2	0.130417	-2.9388	0.00197603
Zfp658	0.706568	-0.501099	0.00200424
Iba57	0.746343	-0.42209	0.00203231
Sirpa	0.710819	-0.492446	0.00205362
Ccnb1-Ps	0.698718	-0.517218	0.00205719
Chst3	0.426434	-1.22961	0.00208371
Mb21D2	0.756412	-0.402756	0.00216729
Nfix	0.618648	-0.69281	0.00220303
Pnkp	0.740188	-0.434036	0.00222267
Apod	0.55112	-0.859561	0.00222655
Wnt6	0.626749	-0.674041	0.00230615
Ebf1	0.255949	-1.96607	0.00231954
Syt13	0.594206	-0.750965	0.00235639
Ltb4R1	0.639129	-0.645822	0.0023603
Wdr90	0.70617	-0.501913	0.00237188
Ankrd33B	0.762861	-0.390508	0.00238985
Gemin8	0.757213	-0.401229	0.00242229
Gm12264	0.661367	-0.596478	0.00242304
Gm16105	0.680597	-0.555128	0.0024274
Cdc42Ep5	0.71545	-0.483077	0.00250182
Trerf1	0.761564	-0.392962	0.00256511
Gna14	0.526365	-0.925865	0.00256649
Macrod1	0.535801	-0.900232	0.00262655
Parp3	0.622092	-0.6848	0.00263106
Gm14406	0.768887	-0.379157	0.00266662
Pla2G7	0.574285	-0.800162	0.00273388
Gm23634	0.732517	-0.449067	0.0027483
Ubash3A	0.59673	-0.74485	0.00275892
Sorcs2	0.718302	-0.477338	0.00276123
4930519F16Rik	0.655919	-0.608411	0.00276369
Ly75	0.76712	-0.382475	0.00279432
Mip	0.583493	-0.777214	0.00281063
Flt1	0.538443	-0.893135	0.00283262
Was	0.450017	-1.15195	0.00287145
Ripply3	0.627881	-0.671436	0.00287899
Ripk1	0.73736	-0.439558	0.00291212
Isoc2A	0.74497	-0.424746	0.00296075
Blvrb	0.648467	-0.624895	0.00297486
Slc5A11	0.538882	-0.891959	0.00298341
1700007K13Rik	0.638963	-0.646195	0.00300947
Gm23366	0.545289	-0.874908	0.00301182
Suox	0.732632	-0.44884	0.00302036
Tmie	0.541012	-0.886267	0.00307699
Mir5113	0.291281	-1.77952	0.00322423
Palm2	0.613157	-0.705673	0.00325031
Bc025920	0.587256	-0.767937	0.00341222
E130102H24Rik	0.526348	-0.925911	0.00341411
Osbpl10	0.749848	-0.41533	0.00345268
Cmtm7	0.748647	-0.417643	0.00358024
Rps27A-Ps2	0.723635	-0.466666	0.00360683
Gm13061	0.700343	-0.513866	0.00361809
Zbtb20	0.743124	-0.428326	0.00363196
Scrn1	0.763574	-0.38916	0.00374753
Mir1199	0.255131	-1.97069	0.00374878
Pnck	0.323331	-1.62892	0.00377798
Camk2A	0.730651	-0.452746	0.00377965
Spem1	0.120036	-3.05846	0.00381426
Msx3	0.336433	-1.57161	0.00388149
Mybpc2	0.588554	-0.764754	0.00396585
Foxj2	0.733905	-0.446335	0.00397732
Nfkbil1	0.765794	-0.384971	0.00400992
Lpp	0.705868	-0.502531	0.00401377
Man1C1	0.712823	-0.488384	0.00407177
Fgf3	0.584069	-0.77579	0.00407239
1700058P15Rik	0.61901	-0.691965	0.00407733
Fahd1	0.738808	-0.436729	0.00411289
Cul9	0.693618	-0.527787	0.00427689
Ppp1R3G	0.18779	-2.41281	0.00427885
Glp1R	0.504524	-0.987006	0.00430186
Meis1	0.411102	-1.28243	0.00432384
Pnma5	0.740577	-0.433279	0.00433008
Anxa9	0.554082	-0.851828	0.00438397
Dnaic2	0.504135	-0.988117	0.0044757
Tbkbp1	0.736579	-0.441088	0.00452462
Ryr2	0.710385	-0.493326	0.00456956
1700006J14Rik	0.607194	-0.719772	0.00458805
Emilin1	0.694426	-0.526106	0.00459232
Prrx2	0.568129	-0.815708	0.00473537
Gm14409	0.757402	-0.400869	0.00478846
Nxph3	0.651379	-0.618431	0.00480708
Ccdc155	0.561764	-0.831965	0.00488302
Tradd	0.752158	-0.410891	0.00490478
Gm8394	0.469593	-1.09052	0.0050527
Bhlhe40	0.683663	-0.548642	0.00506293
Fam13C	0.696236	-0.522351	0.00506397
Kcng1	0.669272	-0.579336	0.0050835
Vegfa	0.508573	-0.975474	0.00519127
Apoc1	0.666215	-0.58594	0.00529518
Bc037032	0.656325	-0.607517	0.00530523
Spata31D1A	0.745877	-0.422991	0.00530922
Sh2D4B	0.543912	-0.878554	0.00548825
Ltbp3	0.716173	-0.481621	0.00559321
Plekhh3	0.610154	-0.712754	0.00573237
Oas3	0.596903	-0.744433	0.00574224
Ai606181	0.737747	-0.438802	0.00574929
Tagln	0.636552	-0.651649	0.00575265
Tnfrsf18	0.613122	-0.705755	0.00576883
Casp14	0.484027	-1.04684	0.00585862
Gm5424	0.762423	-0.391336	0.0058634
Tgif2-Ps2	0.651742	-0.617627	0.00587314
Eomes	0.737552	-0.439183	0.005902
Gm20412	0.435229	-1.20015	0.00591456
Mcrip2	0.683495	-0.548996	0.00591886
Phyhip	0.768137	-0.380565	0.00594745
Abcd4	0.758312	-0.399136	0.00607496
Aqp6	0.449536	-1.15349	0.00610495
Oprl1	0.484111	-1.04659	0.00645526
1700001O22Rik	0.492185	-1.02273	0.00672195
Emx2	0.175993	-2.50641	0.0067816
Mllt3	0.755168	-0.40513	0.00692166
Ctdspl	0.733819	-0.446503	0.00709946
Gm10135	0.607474	-0.719106	0.00724057
Gcnt1	0.649802	-0.621928	0.00727515
Ppm1N	0.680936	-0.554409	0.00738438
Abhd14B	0.650823	-0.619662	0.0074102
0610009E02Rik	0.750692	-0.413706	0.0074824
Vtn	0.0976103	-3.35682	0.00748474
Rnase4	0.737559	-0.439169	0.00752926
6430550D23Rik	0.740002	-0.4344	0.00755488
Krt19	0.587865	-0.766444	0.00757389
Fbxl21	0.387169	-1.36897	0.00759361
Gm25239	0.360367	-1.47246	0.00763665
Gm6433	0.741794	-0.430909	0.00765111
Tmem229B	0.733124	-0.447871	0.00769103
Fgfr4	0.643604	-0.635755	0.00780293
Ssc5D	0.554176	-0.851583	0.00794657
Gmnc	0.198975	-2.32934	0.0080759
Fgf18	0.671185	-0.575218	0.00808478
Mzf1	0.645531	-0.631442	0.00816299
Halr1	0.707773	-0.49864	0.00818539
Il17D	0.671436	-0.574678	0.00819598
Parvg	0.455108	-1.13572	0.00827511
Ssh3	0.673451	-0.570354	0.00841405
Gm12977	0.761451	-0.393177	0.00849704
Srgap3	0.76726	-0.382213	0.00862735
Pde4A	0.712851	-0.488327	0.00871504
Slc22A23	0.644272	-0.634258	0.00881597
Gm13421	0.68593	-0.543867	0.00887982
Gmfg	0.638841	-0.646471	0.00902009
Abhd18	0.734698	-0.444777	0.00910179
Neat1	0.763792	-0.388748	0.00911019
Nfatc1	0.60143	-0.73353	0.00912907
Gm13580	0.369219	-1.43745	0.00914511
Mn1	0.765263	-0.385972	0.00915261
Fst	0.552345	-0.856358	0.00915293
Slc8A2	0.706237	-0.501776	0.00916575
4933421O10Rik	0.535355	-0.901433	0.00923523
Mypn	0.72204	-0.46985	0.00928625
Aebp1	0.692565	-0.529979	0.00932559
A730036I17Rik	0.584798	-0.77399	0.00937023
Gsdma	0.248157	-2.01067	0.00951496
Ccdc113	0.528453	-0.920152	0.00952436
Kcnip2	0.605814	-0.723054	0.00954357
Tmem37	0.695336	-0.524219	0.00958882
Sptbn5	0.568041	-0.815933	0.00961342
Capn11	0.44806	-1.15823	0.00962634
Rps2-Ps9	0.0944087	-3.40494	0.0096333
Pnmal2	0.67369	-0.569844	0.00971968
Anxa2	0.719441	-0.475052	0.00973791
Slc2A4Rg-Ps	0.553375	-0.85367	0.00975278
Ly6G6E	0.673901	-0.569391	0.00976728
1700030J22Rik	0.661352	-0.596511	0.00978712
Gm20649	0.312617	-1.67753	0.00982988
Fam109B	0.70335	-0.507685	0.00987143
Gm20463	0.709454	-0.495219	0.00988095
2810408A11Rik	0.714202	-0.485596	0.0100386
Pitx2	0.486571	-1.03928	0.0102255
Tap1	0.763688	-0.388945	0.0103126
Ndrg2	0.719813	-0.474307	0.0103996
Rpl36-Ps12	0.621241	-0.686775	0.0105103
A930012O16Rik	0.704109	-0.50613	0.0106674
Tulp1	0.653062	-0.614707	0.010726
Gm17324	0.752528	-0.410184	0.0108463
Rps6Ka4	0.626734	-0.674076	0.0110178
Pstpip1	0.708969	-0.496205	0.0110287
Slc12A8	0.751363	-0.412418	0.0110644
Zfp324	0.764246	-0.38789	0.0111082
Rapgef3Os1	0.321875	-1.63543	0.0113279
Pgk1-Rs7	0.729177	-0.455659	0.0113413
Ly6G6D	0.688687	-0.538079	0.0113635
R3Hdml	0.637537	-0.649418	0.0115703
Kyat1	0.751195	-0.412741	0.0115988
Adrb2	0.70458	-0.505165	0.0120922
Slc52A3	0.648665	-0.624454	0.0121251
Gad1	0.548149	-0.867361	0.012177
Igtp	0.551981	-0.85731	0.0121776
Cpt1B	0.698658	-0.517341	0.0124256
Gm5537	0.727934	-0.45812	0.0124593
Rabep2	0.716276	-0.481413	0.0124633
Zscan5B	0.490124	-1.02878	0.0124893
Pgk1	0.768733	-0.379445	0.0125691
Atp8B3	0.545893	-0.87331	0.0126159
Cct8L1	0.309273	-1.69305	0.0127836
Cnbd2	0.76625	-0.384113	0.0128112
Kif9	0.605883	-0.72289	0.0128487
Misp	0.536869	-0.897357	0.0129558
Kctd14	0.303626	-1.71963	0.0130059
Ccm2L	0.639918	-0.644041	0.0131418
Cdk10	0.756423	-0.402735	0.0131484
Zfp85Os	0.483192	-1.04933	0.0132244
Gm12397	0.768711	-0.379487	0.0132679
Gm12981	0.300579	-1.73419	0.013323
Hpgds	0.285198	-1.80996	0.0134122
Zglp1	0.620462	-0.688585	0.0134874
Fn3K	0.289781	-1.78697	0.0135886
Krt17	0.753995	-0.407373	0.0136141
Scube2	0.494001	-1.01742	0.0136723
Ldlrad4	0.679527	-0.557396	0.0137397
Pdlim2	0.632854	-0.660056	0.0137626
Ceacam2	0.622569	-0.683694	0.0137802
Vwf	0.56888	-0.813804	0.0139119
Cass4	0.655225	-0.609939	0.013922
Aire	0.485632	-1.04206	0.0140014
B230319C09Rik	0.0660861	-3.91951	0.0140376
Nxph4	0.568635	-0.814425	0.0142993
Heg1	0.767628	-0.381521	0.0143211
Pilra	0.75825	-0.399255	0.0146452
Lcat	0.602682	-0.730531	0.0146627
Mst1	0.437314	-1.19326	0.014704
Hkdc1	0.264197	-1.92032	0.0148615
Gm15701	0.268271	-1.89824	0.0148749
Nrg2	0.679233	-0.558022	0.015077
Unc45Bos	0.266149	-1.90969	0.0151551
Arhgef38	0.721526	-0.470878	0.0152092
Nphs1Os	0.723671	-0.466594	0.0155257
Aasdh	0.747507	-0.419841	0.0158215
Gm24339	0.269273	-1.89286	0.0158522
Insc	0.585039	-0.773395	0.0159183
Sema5B	0.761129	-0.393787	0.016185
Tubg2	0.532827	-0.908261	0.0163054
Rab26	0.557422	-0.843159	0.0164493
Angptl8	0.463241	-1.11016	0.0166245
Lexm	0.627968	-0.671237	0.0167502
Gpr4	0.739942	-0.434516	0.0169091
Dhrs11	0.750745	-0.413605	0.0171159
Dgki	0.580802	-0.783882	0.0172445
Svop	0.717718	-0.478512	0.0174816
Helz2	0.739289	-0.435789	0.0175123
Cfap45	0.659857	-0.599775	0.0175187
Hspb2	0.754538	-0.406334	0.0175257
Pld2	0.74493	-0.424823	0.0175853
Rln3	0.745879	-0.422987	0.0175942
Ltk	0.525556	-0.928084	0.0176197
Gdf15	0.343309	-1.54242	0.0176398
Gm15417	0.466354	-1.1005	0.0176399
Anks1B	0.488187	-1.03449	0.0177428
Padi1	0.278648	-1.84348	0.0178865
Nkx1-2	0.480859	-1.05632	0.0182945
Ifitm1	0.715716	-0.482541	0.0184469
Myo1F	0.744661	-0.425345	0.0187721
Trim16	0.712328	-0.489385	0.0190237
Igflr1	0.611547	-0.709464	0.019245
Htra3	0.246752	-2.01887	0.0193837
Lrmp	0.747884	-0.419114	0.0194634
Insl3	0.562475	-0.83014	0.0198379
Taz	0.766612	-0.383432	0.0199723
Trappc6A	0.750845	-0.413414	0.0199884
Tnni3	0.694811	-0.525308	0.0201411
Boc	0.724199	-0.465543	0.0201462
C1Qtnf12	0.652116	-0.6168	0.0202937
Rapgef3Os2	0.41699	-1.26191	0.020519
Dlx4	0.602031	-0.732091	0.0206479
Rarres2	0.624134	-0.680073	0.0206959
A930024E05Rik	0.474559	-1.07534	0.0206987
Fbln2	0.696031	-0.522777	0.0207179
Mslnl	0.471432	-1.08488	0.0209211
Dnah10	0.612915	-0.706241	0.0211739
Prr36	0.739445	-0.435486	0.0212276
Capn5	0.749113	-0.416745	0.021324
Fgf14	0.306497	-1.70606	0.0213787
4933439C10Rik	0.741911	-0.430682	0.0215389
Foxd1	0.599822	-0.737393	0.0218625
Ogfod3	0.725168	-0.463613	0.0220399
C8G	0.511421	-0.967418	0.022214
Gm20531	0.69188	-0.531407	0.0222663
Igfals	0.727756	-0.458473	0.0222886
Mob3C	0.724338	-0.465265	0.022446
Kdm6Bos	0.764113	-0.388142	0.0226213
Kdelr3	0.689234	-0.536935	0.0226425
Gm16211	0.749521	-0.415958	0.023091
Aspg	0.565886	-0.821417	0.0231852
Gm16201	0.675462	-0.566053	0.0232095
Scn3A	0.683659	-0.54865	0.0232903
B430010I23Rik	0.744984	-0.424718	0.0234224
Lhx6	0.622333	-0.684242	0.0234403
Matn3	0.711904	-0.490246	0.0237226
Wbp2Nl	0.637347	-0.649849	0.0238147
Lrrc31	0.718561	-0.476818	0.0239358
Mfsd7A	0.472461	-1.08173	0.0240304
Orai2	0.696088	-0.522658	0.0242897
Rpl17-Ps9	0.713951	-0.486104	0.024296
Arhgap6	0.20916	-2.25732	0.0247077
Fkbp6	0.747622	-0.419619	0.0247197
4833418N02Rik	0.378242	-1.40262	0.0252748
Aqp5	0.65409	-0.612438	0.0253714
Nfkbie	0.732866	-0.448379	0.0254525
Gm11488	0.125193	-2.99777	0.0256068
Prmt8	0.750728	-0.413638	0.0256518
Psd2	0.710616	-0.492858	0.0257355
Mab21L3	0.663852	-0.591066	0.0262142
Gm14405	0.706311	-0.501625	0.0263434
Plppr2	0.734105	-0.445941	0.0263538
Aass	0.648037	-0.625852	0.0268436
Av039307	0.693555	-0.527917	0.027068
Pfkfb1	0.768504	-0.379876	0.0272255
2610027K06Rik	0.653128	-0.614563	0.0273117
Cldn19	0.455515	-1.13443	0.0273362
Gm17055	0.601339	-0.73375	0.0278381
Myoz3	0.0729537	-3.77688	0.0279247
Ptpn22	0.0989266	-3.3375	0.0283878
Frs3Os	0.720408	-0.473113	0.0286659
Onecut1	0.505353	-0.984638	0.0289178
Spag6L	0.293196	-1.77006	0.0289258
Ppp1R18Os	0.737657	-0.438978	0.029171
Ceacam16	0.572477	-0.804711	0.0291747
Duox1	0.625353	-0.677256	0.0293638
Slc38A5	0.490887	-1.02654	0.0296015
Gm15462	0.68441	-0.547066	0.0301757
Il3Ra	0.732611	-0.448881	0.0302029
Dusp18	0.727205	-0.459566	0.0302429
Sgce	0.753026	-0.409228	0.0303363
4921536K21Rik	0.580065	-0.785714	0.0309473
Il17B	0.68689	-0.54185	0.0310875
Pou2F3	0.528741	-0.919368	0.0311759
Kcnj14	0.63353	-0.658516	0.0314796
Ufsp1	0.727658	-0.458667	0.0315369
Tas1R1	0.707056	-0.500105	0.0315673
Scand1	0.760151	-0.395642	0.0315757
Nlrx1	0.717904	-0.478138	0.0316322
Naga	0.669291	-0.579295	0.0317743
Tnfrsf13B	0.550272	-0.861784	0.0319901
Papln	0.532317	-0.909642	0.0320591
Col6A2	0.605583	-0.723604	0.0322473
Dnah6	0.761747	-0.392616	0.0324921
Gm11008	0.661723	-0.595701	0.0327341
Gstm2	0.763811	-0.388712	0.0327707
Hmcn2	0.593114	-0.753617	0.032813
Pon3	0.651048	-0.619163	0.03315
Spata21	0.415103	-1.26846	0.0334681
Ntrk1	0.659608	-0.600319	0.0334686
Gm20394	0.66552	-0.587447	0.0335899
H2-M6-Ps	0.703492	-0.507393	0.0337223
6430531B16Rik	0.661704	-0.595742	0.0340006
Eef1Akmt3	0.507207	-0.979354	0.0342634
Cavin4	0.677039	-0.562689	0.0343052
Maml2	0.555726	-0.847554	0.0347101
Gm16096	0.735328	-0.443541	0.0358219
Cfap77	0.585731	-0.77169	0.0358313
Mettl5Os	0.439581	-1.1858	0.0360671
Fgf15	0.747546	-0.419765	0.0360842
Gm12688	0.61838	-0.693433	0.0360987
Zfp469	0.313268	-1.67453	0.0361211
Rap1Gap	0.743732	-0.427145	0.0363458
Cacna1H	0.626311	-0.675048	0.0368241
4833413E03Rik	0.731322	-0.451422	0.0370701
Slc18B1	0.765966	-0.384647	0.0378235
Gria3	0.65204	-0.616967	0.0379386
Gstp3	0.604876	-0.72529	0.0380724
Fam173A	0.749673	-0.415666	0.0381298
P2Ry6	0.554472	-0.850815	0.0382986
Arap3	0.738459	-0.43741	0.0383244
Dok3	0.553621	-0.853028	0.0383953
Trim29	0.453549	-1.14067	0.0384687
Ccdc24	0.6392	-0.645662	0.0385495
Fetub	0.737649	-0.438994	0.0387775
Gm22094	0.17535	-2.51169	0.038786
Tnxb	0.68212	-0.551902	0.0389091
Gm9996	0.516841	-0.952208	0.0390659
Grm6	0.332204	-1.58986	0.0390854
Mybpc3	0.602353	-0.731318	0.039198
Chst14	0.727389	-0.459201	0.0392997
Gm9888	0.620535	-0.688416	0.0395568
Gm16253	0.60183	-0.732572	0.0396295
Tmem198	0.736202	-0.441827	0.0396433
Tnfrsf25	0.609984	-0.713156	0.039712
Nlrc4	0.678555	-0.559463	0.0397642
Gm8865	0.466016	-1.10155	0.04025
Tnfaip8L1	0.711084	-0.491908	0.0403021
Slc5A1	0.451786	-1.14629	0.0403387
Thpo	0.729517	-0.454987	0.0410075
Dusp26	0.662287	-0.594473	0.0415195
Loxl2	0.643813	-0.635287	0.0418548
Tbc1D10C	0.669183	-0.579528	0.0418776
Rpl30-Ps8	0.562878	-0.829105	0.0421519
Gas7	0.721116	-0.471697	0.0424158
Plb1	0.386528	-1.37135	0.0424361
Myadml2Os	0.703593	-0.507186	0.0425738
Gm650	0.422673	-1.24238	0.0428744
Bnip3	0.645385	-0.631768	0.0431793
Myo1A	0.603055	-0.729639	0.0436142
Pou2F2	0.674955	-0.567137	0.0438192
Tktl1	0.633916	-0.657636	0.0439774
Zdhhc14	0.631112	-0.664032	0.0441499
Card14	0.669763	-0.578278	0.0443844
Sobp	0.73021	-0.453616	0.0444162
Slc34A3	0.510331	-0.970494	0.0444815
D130040H23Rik	0.719929	-0.474073	0.0444934
Tha1	0.66938	-0.579104	0.0448699
Egln3	0.630498	-0.665435	0.0455729
Map3K14	0.750992	-0.413131	0.045626
Gpr62	0.715619	-0.482737	0.0457674
Gm6054	0.567547	-0.817188	0.0457756
Abca7	0.755017	-0.405418	0.0460461
Catsper2	0.725664	-0.462626	0.046178
Gm6047	0.304981	-1.71321	0.0462322
Cryba1	0.138828	-2.84863	0.0467996
Cisd3	0.721808	-0.470313	0.046936
Zkscan4	0.670644	-0.57638	0.0473332
Ccdc182	0.145006	-2.78581	0.0473939
Rai2	0.145006	-2.78581	0.0473939
Padi3	0.682887	-0.550282	0.0474746
Gm7284	0.561649	-0.83226	0.0476971
1700029P11Rik	0.758451	-0.398872	0.0478011
Pax2	0.453421	-1.14108	0.048114
Gm15287	0.286396	-1.80392	0.0481638
Lrfn3	0.620215	-0.68916	0.0481841
Parp10	0.723268	-0.467398	0.0482273
Klhl10	0.637758	-0.648919	0.0483702
Nxnl1	0.634289	-0.656787	0.0485782
Tvp23Bos	0.282246	-1.82497	0.048755
Irx5	0.564582	-0.824745	0.049461
Lrrc56	0.660328	-0.598745	0.0497422
