# Supplementary material for: PCGF6 regulates stem cell pluripotency as a transcription activator via super-enhancer dependent chromatin interactions
Source: Protein Cell. 2019 Apr 30;10(10):709–25. doi: 10.1007/s13238-019-0629-9 (PMC6776568; doi:10.1007/s13238-019-0629-9)
Supplement: Supplementary file 5 — Supplementary material 5 (XLSX 41 kb) [file 13238_2019_629_MOESM5_ESM.xlsx]

## Sheet: Sheet1
March1
Sept9
Sept14
0610009B22Rik
1110002L01Rik
1110012L19Rik
1110017D15Rik
1110038F14Rik
1190003K10Rik
1300002E11Rik
1500009C09Rik
1500011K16Rik
1600014C10Rik
1600023N17Rik
1600025M17Rik
1700008K24Rik
1700008P02Rik
1700010I14Rik
1700012D14Rik
1700016H13Rik
1700016L21Rik
1700019D03Rik
1700019G24Rik
1700027A15Rik
1700028E10Rik
1700029M20Rik
1700030K09Rik
1700030M09Rik
1700042G15Rik
1700044C05Rik
1700047L14Rik
1700051A21Rik
1700052I22Rik
1700061J23Rik
1700081H04Rik
1700093K21Rik
1700094D03Rik
1700112J05Rik
1700113A16Rik
1700123I01Rik
1700123J17Rik
1700126H18Rik
1810053B23Rik
1810063I02Rik
2010005H15Rik
2010111I01Rik
2010308F09Rik
2200002D01Rik
2200002J24Rik
2210409D07Rik
2310009B15Rik
2310030A07Rik
2310034C09Rik
2310034O05Rik
2310036O22Rik
2310081J21Rik
2410016O06Rik
2410131K14Rik
2610042L04Rik
2610301B20Rik
2610524H06Rik
2700054A10Rik
2700070H01Rik
2810403A07Rik
2810429I04Rik
2900097C17Rik
3000002C10Rik
3110021A11Rik
3830408C21Rik
4632404H12Rik
4833423E24Rik
4833427F10Rik
4921508D12Rik
4921515E04Rik
4921530L21Rik
4922502H24Rik
4930401O12Rik
4930407I10Rik
4930412C18Rik
4930413F20Rik
4930431P03Rik
4930432J09Rik
4930432K21Rik
4930433N12Rik
4930435E12Rik
4930443O20Rik
4930444M15Rik
4930447C04Rik
4930447F24Rik
4930447N08Rik
4930448F12Rik
4930452A19Rik
4930470H14Rik
4930477N07Rik
4930481A15Rik
4930486L24Rik
4930503E24Rik
4930504C09Rik
4930512M02Rik
4930517M08Rik
4930519H02Rik
4930533P14Rik
4930539M17Rik
4930545E07Rik
4930547E08Rik
4930548G14Rik
4930548K13Rik
4930554I06Rik
4930558C23Rik
4930559C10Rik
4930563H07Rik
4930571K23Rik
4930578N18Rik
4930596I21Rik
4930597A21Rik
4930599N23Rik
4931403E22Rik
4931406P16Rik
4931408C20Rik
4931440F15Rik
4932414N04Rik
4933402J10Rik
4933404K08Rik
4933406C10Rik
4933406J08Rik
4933407K13Rik
4933413J09Rik
4933415F23Rik
4933421I07Rik
4933425L06Rik
4933428C19Rik
4933429K18Rik
4933438K21Rik
5031414D18Rik
5031425F14Rik
5430401F13Rik
5430428K19Rik
5730435O14Rik
5730455P16Rik
5830444B04Rik
6430562O15Rik
6430706D22Rik
6820431F20Rik
8030423F21Rik
8430431K14Rik
9430037G07Rik
9530002B09Rik
9530091C08Rik
9930111J21Rik1
A230020J21Rik
A330048O09Rik
A330074K22Rik
A330102I10Rik
A4Galt
A4Gnt
A530006G24Rik
A630023P12Rik
A730082K24Rik
A930006I01Rik
A930009A15Rik
A930011G23Rik
A930015D03Rik
A930016O22Rik
A930031H19Rik
A930041C12Rik
Aa414768
Aaas
Abca9
Abcb8
Abcc12
Abcc9
Abcd3
Abcg2
Abhd16A
Abr
Abracl
Acacb
Acad11
Acads
Accsl
Ace
Acer1
Acnat2
Acot1
Acot5
Acsm3
Acvr1B
Acyp1
Adad2
Adam17
Adam21
Adam9
Adamts15
Adamts3
Adamts8
Adamtsl4
Adck3
Adcy6
Adcy7
Add1
Adgrf2
Adgrf3
Adgrg6
Adh4
Adh5
Adh6A
Adh6-Ps1
Adora2B
Adprhl2
Adsl
Aebp2
Afap1L2
Agap3
Agbl3
Aggf1
Agk
Agl
Ago2
Ago4
Agtrap
Agxt2
Ahcyl2
Ai607873
Ai837181
Aip
Akap1
Akap11
Akap12
Akap17B
Akap7
Akt2
Alas2
Aldh1A1
Aldh3B3
Alg6
Alkbh3
Alox12E
Alppl2
Als2Cr12
Ambra1
Amd2
Amigo1
Ampd1
Anapc7
Ang2
Angptl6
Angptl8
Ankle2
Ankmy1
Ankrd60
Ankrd7
Anp32E
Anxa6
Anxa9
Aoc1
Ap3D1
Apeh
Apitd1
Aplf
Apoa1Bp
Apol7A
Apol9B
App
Aqp2
Arel1
Arhgap31
Arhgap35
Arhgef1
Arhgef10L
Arhgef18
Arhgef25
Arhgef37
Arid3A
Arid5A
Arih2
Arl2
Arl2Bp
Arl3
Arl4D
Arl5B
Arl5C
Arl6Ip5
Armc1
Arrdc1
Asb12
Asb2
Asb6
Asb9
Ascc2
Ascl4
Asic1
Asna1
Aspa
Aspdh
Aspg
Atad3Aos
Atat1
Atg14
Atg2B
Atp5L
Atp6Ap2
Atp6V1F
Atp8A2
Atp8B1
Atrip
Atrx
Atxn2L
Atxn7L3
Avpr2
Aw112010
Axin1
Azi2
B020014A21Rik
B230118H07Rik
B330016D10Rik
B3Galt1
B630005N14Rik
B930018H19Rik
B930041F14Rik
Bbc3
Bbs5
Bc024386
Bc026585
Bc029722
Bc049762
Bc051019
Bc053393
Bc089597
Bccip
Bckdhb
Bckdk
Bean1
Birc3
Bloc1S2
Bmp7
Boll
Brd1
Brd7
Brf2
Btbd18
Btbd7
Btbd8
Btbd9
Btf3
Btg3
Bves
Bzw1
C030013C21Rik
C1D
C1Qb
C3
C87198
Cacna1B
Cacna1C
Cacnb1
Cacng7
Cadm1
Calm3
Cand1
Cand2
Cap2
Capn10
Caps2
Car13
Car5A
Car5B
Car7
Car8
Card11
Casp7
Cast
Catip
Catsper3
Ccdc125
Ccdc138
Ccdc14
Ccdc142
Ccdc155
Ccdc158
Ccdc160
Ccdc163
Ccdc166
Ccdc167
Ccdc177
Ccdc28A
Ccdc30
Ccdc38
Ccdc58
Ccdc79
Ccdc8
Ccdc80
Ccdc81
Ccdc88A
Ccl17
Ccnd3
Ccnj
Ccpg1Os
Ccr3
Ccr4
Ccr6
Ccrl2
Cct2
Cd14
Cd200R2
Cd200R4
Cd300E
Cd300Lb
Cd5
Cd55B
Cd7
Cd72
Cdc123
Cdc20
Cdc37
Cdca3
Cdca7L
Cdkl4
Cdkn2D
Cdpf1
Cdv3
Ceacam16
Celf5
Cenpe
Cenpk
Cenpm
Cenpp
Cep120
Cep128
Cep19
Cep192
Cep250
Cep295
Cep41
Cep63
Cep95
Cerk
Cers3
Ces1F
Cetn3
Cfap61
Cfdp1
Cftr
Cgn
Cgref1
Champ1
Chchd2
Chd3Os
Chil5
Chmp3
Chn2
Chordc1
Chrna10
Chrnb4
Chrne
Ciart
Cib4
Cirbp
Cish
Clcn4
Clcnka
Cldn34-Ps
Clec1A
Clec2F
Clec2G
Clk3
Clpp
Clptm1L
Clstn3
Clybl
Cmc1
Cmip
Cndp2
Cnga4
Cnot1
Cnot10
Cnot7
Cnot8
Cnppd1
Cnpy1
Cntln
Cntn2
Cntn6
Cntnap3
Cobll1
Cog3
Cog7
Cog8
Col10A1
Col24A1
Col4A2
Col6A3
Colgalt1
Copg1
Cops7A
Cox6A2
Cox6B1
Cpb2
Cpeb1
Crcp
Crebzf
Crisp2
Crk
Crtc1
Crx
Cry2
Cryba1
Cryba2
Cryga
Csf2Rb
Csl
Csn1S2A
Cstf2T
Ctc1
Ctcfl
Ctla2B
Ctsa
Ctsh
Ctsl
Cul2
Cutal
Cwc22
Cxcl17
Cxcr1
Cxx1C
Cyb5B
Cyp27A1
Cyp2Ab1
Cyp2B13
Cyp2C55
Cyp2D10
Cyp2R1
Cyp2T4
Cyp4X1
Cyr61
Cysltr1
Cyth1
Cyth3
D17Ertd648E
D17H6S56E-5
D1Ertd622E
D330023K18Rik
D430019H16Rik
D5Ertd605E
D630003M21Rik
D630023F18Rik
D730005E14Rik
D930015E06Rik
Dalir
Dancr
Dand5
Dapk3
Dbp
Dbr1
Dcstamp
Dctn3
Dda1
Ddah1
Ddit4L
Ddost
Ddx23
Ddx28
Ddx4
Ddx46
Ddx47
Ddx49
Dedd
Defa-Ps13
Defb13
Defb2
Defb42
Dennd2A
Dennd4A
Dennd6B
Denr
Depdc1B
Desi2
Dgat2L6
Dgkq
Dgkz
Dhcr24
Dhcr7
Dhh
Dhtkd1
Dhx16
Dhx40
Dkk4
Dlg3
Dlgap1
Dmrtc1B
Dmrtc2
Dmtn
Dnah17
Dnah6
Dnah8
Dnaic1
Dnajb3
Dnmt3L
Dnttip2
Dock9
Dpcr1
Dph6
Dppa1
Dppa3
Dppa4
Dram1
Drd3
Drg1
Drg2
Dtx2
Dtx4
Dus1L
Dus3L
Dvl1
Dydc1
Dynll2
Dysf
E030044B06Rik
E130018N17Rik
E130201H02Rik
E130309D14Rik
E2F6
Eapp
Ear10
Ece1
Ece2
Echdc2
Eci1
Edil3
Eef2
Eepd1
Efcab6
Egfl7
Ehmt1
Eid1
Eif3F
Eif4E2
Eif5A2
Elavl4
Elf4
Elof1
Elovl4
Elp4
Elp6
Emc4
Emp1
Emp3
Enpp6
Entpd5
Entpd6
Entpd8
Eps15
Eral1
Erf
Erg
Erlec1
Esd
Esp24
Esp3
Esp36
Espn
Esr1
Esrrg
Etl4
Eu599041
Exo5
Exosc4
Eya2
F12
F630042J09Rik
F630111L10Rik
Faap20
Fads3
Faim
Faiml
Fam135A
Fam136A
Fam169A
Fam172A
Fam179A
Fam185A
Fam195B
Fam207A
Fam208B
Fam214B
Fam216A
Fam221A
Fam228A
Fam234A
Fam3B
Fam57B
Fam60A
Fanca
Fancf
Fbrsl1
Fbxo10
Fbxo24
Fbxo25
Fbxo33
Fbxo34
Fbxo46
Fbxo47
Fbxw2
Fbxw26
Fcf1
Fcgr3
Fer
Fer1L4
Ffar2
Ffar4
Fgd2
Fgl1
Fh1
Fibcd1
Fig4
Fitm1
Fmn1
Fmo9
Fmr1Nb
Fnip2
Folr2
Foxd2Os
Foxi2
Foxj3
Frat1
Frg1
Fstl4
Fuom
Fut1
Fut8
Fxyd4
Fzd3
Gabre
Gabrr3
Gadd45B
Gadd45G
Galnt13
Galntl5
Galt
Gart
Gas2L2
Gatad1
Gatad2B
Gba
Gbp10
Gbp9
Gcgr
Gck
Gdap1
Gdpd1
Gdpd4
Gemin5
Gfpt1
Gfpt2
Gga1
Ggct
Ggcx
Ggnbp2Os
Gipc2
Gjc1
Glb1
Glcci1
Glipr1
Glp1R
Glt6D1
Gltpd2
Gltscr1L
Glyatl3
Glycam1
Gm10046
Gm10248
Gm10324
Gm10406
Gm10409
Gm1045
Gm10471
Gm10636
Gm10653
Gm10732
Gm10754
Gm10767
Gm10823
Gm10857
Gm10865
Gm11213
Gm11240
Gm11346
Gm11548
Gm11710
Gm11729
Gm11762
Gm11944
Gm12070
Gm12171
Gm12216
Gm12238
Gm12298
Gm12596
Gm12657
Gm12718
Gm12789
Gm128
Gm13034
Gm13057
Gm13103
Gm13152
Gm13154
Gm13178
Gm13238
Gm13283
Gm13290
Gm13483
Gm13710
Gm13830
Gm14151
Gm14625
Gm14718
Gm15091
Gm15133
Gm15284
Gm15348
Gm15401
Gm15446
Gm1553
Gm15694
Gm16405
Gm16430
Gm16497
Gm16576
Gm16853
Gm16907
Gm17644
Gm1821
Gm19303
Gm19757
Gm1979
Gm20110
Gm20172
Gm20752
Gm20755
Gm2109
Gm21992
Gm22109
Gm22291
Gm22650
Gm25212
Gm27740
Gm2A
Gm3020
Gm3336
Gm3383
Gm3488
Gm3500
Gm3558
Gm35612
Gm3636
Gm3646
Gm3696
Gm38423
Gm38509
Gm38666
Gm4013
Gm4532
Gm4832
Gm4846
Gm4952
Gm4961
Gm4984
Gm5084
Gm5088
Gm5122
Gm5132
Gm5134
Gm5141
Gm5424
Gm5622
Gm5766
Gm590
Gm5907
Gm5916
Gm6040
Gm608
Gm6086
Gm609
Gm6634
Gm6639
Gm6760
Gm6792
Gm6793
Gm7120
Gm7244
Gm7367
Gm7550
Gm826
Gm8300
Gm8363
Gm8787
Gm904
Gm9047
Gm9159
Gm9573
Gm9696
Gm9776
Gm9926
Gmeb1
Gmeb2
Gmnn
Gmpr
Gmps
Gna15
Gnaz
Gnb2L1
Gng10
Gng7
Gns
Golm1
Golph3L
Gp9
Gpat2
Gpatch1
Gpatch2L
Gpatch4
Gpbp1
Gpd1
Gpr1
Gpr132
Gpr141
Gpr142
Gpr176
Gpr180
Gpr33
Gpr34
Gpr62
Gpr75
Gprasp1
Gpt2
Gpx4
Gpx6
Gramd3
Grb2
Grem2
Gria2
Grid2Ip
Grip1
Grtp1
Gsr
Gstp2
Gtf2A2
Gtf2F1
Gtf2Ird2
Gtf3C6
Gtpbp1
Guca1A
Gulo
Gypa
H2Afb3
H2Afv
H2Afy2
H2-D1
H2-M3
H2-Ob
H2-Q10
H2-Q4
H2-Q5
H2-Q7
H2-Q8
H2-Q9
H60B
Hacd2
Hacd4
Hao1
Haus7
Hba-X
Hbb-Bh2
Hcn3
Hdac2
Hddc3
Hdlbp
Heatr9
Hecw1
Helb
Henmt1
Hes2
Hes3
Hexa
Hexdc
Hist1H2Ab
Hist1H2Ac
Hist1H2Ad
Hist1H2Af
Hist1H2Ag
Hist1H2Ah
Hist1H2Ai
Hist1H2Ak
Hist1H2Al
Hist1H2An
Hist1H2Ap
Hist1H2Ba
Hist1H2Bb
Hist1H2Bc
Hist1H2Bf
Hist1H2Bh
Hist1H2Bj
Hist1H2Bk
Hist1H2Bl
Hist1H2Bm
Hist1H2Bp
Hist1H2Bq
Hist1H2Br
Hist1H3G
Hist4H4
Hivep3
Hlf
Hltf
Hmox2
Hn1
Hnrnpa3
Hoga1
Hormad1
Hotair
Hotairm1
Hoxaas2
Hpgds
Hrh2
Hrk
Hsd17B11
Hsd3B5
Hsf2Bp
Hsf5
Hspa12B
Hspa5
Hspb3
Htt
Hus1
Hykk
I730028E13Rik
I730030J21Rik
Ibsp
Ica1
Ide
Idi2
Ido1
Ier3
Ier3Ip1
Ier5
Ier5L
Ifi44L
Ifit1Bl1
Ifitm1
Ifitm6
Ifna14
Ifna4
Ifnar2
Ifnk
Ifnl3
Ifnz
Ifrd2
Ift52
Igf1R
Igf2R
Igfbp3
Igfbp6
Igfl3
Igsf10
Ikbke
Il12A
Il12Rb2
Il17C
Il23R
Il31Ra
Il33
Il5Ra
Imp4
Impg2
Inpp5B
Inpp5D
Insm2
Ints2
Ipcef1
Iqcf1
Iqsec2
Irak3
Irf3
Irf8
Irgc1
Irgq
Islr2
Ist1
Itgad
Itgae
Itpr3
Ivns1Abp
Izumo2
Jak3
Kank4Os
Kansl1L
Kansl2
Kat2B
Kbtbd12
Kbtbd6
Kbtbd7
Kcnb1
Kcnj3
Kcnk13
Kcnmb4Os1
Kcns1
Kctd10
Kdm4C
Keap1
Khsrp
Kif1A
Kif4-Ps
Kir3Dl1
Klc2
Klc3
Klf14
Klf17
Klf8
Klhdc10
Klhl11
Klhl22
Klhl35
Klhl40
Klhl5
Klra8
Klrb1B
Klrd1
Kmt2D
Kpna1
Krba1
Kri1
Krt2
Krtap1-3
Krtap19-2
Krtap19-4
Krtap26-1
Krtap31-2
Krtap3-2
Krtap5-4
Krtap6-5
L3Mbtl1
L7Rn6
Lactb2
Lag3
Lama3
Lbr
Lca5L
Lce1L
Lce3C
Lce3F
Lck
Lclat1
Lcorl
Lenep
Letmd1
Lgals1
Lias
Lif
Lima1
Limk2
Lipe
Lipg
Lipk
Lipt2
Lman1L
Lmna
Lmnb1
Lmo2
Lmo7
Lmtk3
Lncpint
Loc100861615
Lonrf1
Loxl1
Lpcat4
Lrp3
Lrp5
Lrp8
Lrpap1
Lrrc15
Lrrc3C
Lrrc4C
Lrrc52
Lrrc58
Lrrc8E
Lrriq1
Lrrn4Cl
Lsm11
Lsm3
Lsm5
Ltf
Luc7L
Luc7L3
Lum
Lurap1
Ly6G6D
Lynx1
Lypd4
Lyzl1
Lztfl1
Maats1
Madd
Mafb
Mageb2
Mall
Man2B1
Map1B
Map3K13
Map4K5
Map6D1
Map7
Mapk10
Mapk8Ip1
Mark1
Mast1
Matr3
Mb21D1
Mbtd1
Mcam
Mcm10
Mcm5
Mcoln1
Mcrs1
Mdm2
Mdp1
Meaf6
Mecom
Med25
Med26
Med31
Mef2D
Mefv
Mesdc1
Mesp2
Methig1
Mettl3
Mettl8
Mfap2
Mfge8
Mfn1
Mfn2
Mfsd12
Mga
Mgat4E
Mgea5
Mgl2
Mgrn1
Micu2
Mink1
Mipol1
Mir1198
Mir1258
Mir126B
Mir1291
Mir144
Mir147
Mir155
Mir1896
Mir1927
Mir1928
Mir1938
Mir1945
Mir1948
Mir1981
Mir216A
Mir28B
Mir3057
Mir3058
Mir3065
Mir3098
Mir3101
Mir3108
Mir344F
Mir3472
Mir370
Mir383
Mir3965
Mir423
Mir466J
Mir5099
Mir5125
Mir5620
Mir6236
Mir6237
Mir6349
Mir6351
Mir6371
Mir6377
Mir6398
Mir684-1
Mir6911
Mir700
Mir703
Mir7041
Mir7042
Mir7061
Mir7064
Mir7066
Mir7068
Mir7072
Mir7079
Mir7116
Mir713
Mir7239
Mir7671
Mir7686
Mir7B
Mir804
Mir8090
Mir8099-2
Mir8109
Mir8118
Mir883A
Mis18Bp1
Mixl1
Mkrn2
Mmgt1
Mmp15
Mmp19
Mmp1B
Mmp21
Mnx1
Mog
Mon2
Mospd3
Mov10L1
Mpl
Mpped2
Mrap2
Mrgpra6
Mrgprf
Mroh5
Mroh7
Mroh8
Mroh9
Mrpl45
Mrps16
Mrps23
Mrto4
Ms4A1
Ms4A2
Ms4A4C
Msh4
Msrb2
Mst1R
Msto1
Mt2
Mta2
Mterf1A
Mterf4
Mtf2
Mtg2
Mthfd2
Mthfd2L
Mtmr4
Mttp
Mtx2
Mup6
Mybbp1A
Mybphl
Mylip
Mylk3
Myo18A
Myo5C
N4Bp2L2
Naa16
Naa20
Naaa
Nacad
Nacc2
Nadk
Naf1
Naif1
Nap1L2
Nap1L5
Napa
Napepld
Nasp
Nat8L
Ncf1
Ncf2
Ncmap
Ndc80
Ndufa7
Ndufaf6
Ndufv2
Necab3
Neil3
Nek5
Nell1
Nell1Os
Nepro
Net1
Neu2
Neurog1
Nfam1
Nfasc
Nfrkb
Nifk
Ninj2
Nkain2
Nln
Nlrp12
Nlrp6
Nmd3
Noct
Nodal
Nog
Nol6
Nol9
Nom1
Noto
Npff
Nphp1
Nqo2
Nr1D1
Nr3C2
Nrl
Nsfl1C
Nt5Dc1
Nt5M
Nuak2
Nudt9
Nufip2
Numb
Nupl1
Nxph3
Nxt2
Oas1H
Oasl1
Oaz2
Ocrl
Ogfod3
Ogg1
Oip5
Oit3
Olfml2B
Olfr1028
Olfr1031
Olfr1053
Olfr1055
Olfr1080
Olfr112
Olfr1154
Olfr1173
Olfr1219
Olfr1220
Olfr1223
Olfr1250
Olfr1284
Olfr1300-Ps1
Olfr1340
Olfr1348
Olfr1351
Olfr1356
Olfr1375
Olfr138
Olfr1380
Olfr1383
Olfr1385
Olfr1423
Olfr1459
Olfr149
Olfr1495
Olfr1513
Olfr152
Olfr154
Olfr172
Olfr247
Olfr270
Olfr294
Olfr317
Olfr323
Olfr338
Olfr351
Olfr374
Olfr38
Olfr461
Olfr486
Olfr503
Olfr509
Olfr514
Olfr54
Olfr549
Olfr56
Olfr568
Olfr589
Olfr592
Olfr648
Olfr66
Olfr672
Olfr676
Olfr707
Olfr742
Olfr769
Olfr773
Olfr774
Olfr775
Olfr784
Olfr8
Olfr819
Olfr850
Olfr856-Ps1
Olfr874
Olfr889
Olfr907
Olfr934
Olfr967
Olfr971
Olfr978
Olfr98
Omt2B
Oprd1
Optn
Orai3
Oscp1
Osgep
Otub1
Ovol2
Oxct2A
Oxct2B
Oxsr1
P2Rx5
P3H4
P4Ha2
P4Htm
Paip1
Pak3
Pan3
Pantr2
Panx1
Papss1
Paqr4
Paqr9
Parvg
Pate4
Patz1
Pax6
Pbsn
Pcbp3
Pcbp4
Pccb
Pcdhb17
Pcdhga12
Pcdhga7
Pcdhgb1
Pcdhgb2
Pcdhgb5
Pcdhgb6
Pced1A
Pcgf1
Pcnt
Pdcd1Lg2
Pdcd2L
Pddc1
Pde4A
Pde6G
Pdf
Pdha1
Pdia5
Pdpr
Pdxp
Pdzrn3
Peg12
Pex11B
Pex5L
Pglyrp1
Pglyrp2
Pglyrp3
Pglyrp4
Pgpep1L
Pgs1
Phactr2
Phax
Phf3
Phkg1
Phyh
Pigb
Pigl
Pign
Pigs
Pigx
Pih1D1
Pik3Ip1
Pik3R6
Pilrb2
Pim1
Pin1Rt1
Pink1
Pinx1
Pisd
Pisd-Ps1
Pisd-Ps2
Piwil2
Pkd2
Pkd2L2
Pkig
Pkn3
Pla1A
Pla2G4C
Pla2G5
Platr17
Platr22
Platr26
Plcg2
Plcl2
Pld2
Plec
Plekha4
Plekhg4
Plekho2
Plin1
Plod2
Plpp3
Plpp7
Pmm2
Pnkd
Pnldc1
Pnpla7
Pnrc1
Podxl2
Pold1
Pole4
Polr2E
Polr2K
Polr2M
Polr3Gl
Pom121
Pop1
Pou2Af1
Ppfibp2
Ppig
Ppm1D
Ppm1L
Ppp1R1A
Ppp1R2-Ps7
Ppp1R3D
Ppp1R8
Ppp2Cb
Ppp3R1
Ppp4R4
Ppt2
Pramel1
Pramel3
Prdm2
Prdm9
Prdx3
Prdx6
Prelid2
Prg2
Prickle2
Prkaca
Prkacb
Prkag2Os1
Prkar1A
Prkd1
Prl3A1
Prl7A1
Prl8A9
Proca1
Procr
Proser1
Prp2
Prpf39
Prpf4B
Prpf8
Prpmp5
Prps1L3
Prr19
Prr23A2
Prss23
Prss46
Psap
Psen2
Psma1
Psma3
Psma6
Psmd3
Psmd8
Ptdss2
Ptges2
Ptgir
Ptgr2
Ptgs2Os2
Ptma
Ptpdc1
Ptpn11
Ptpn23
Ptpn9
Ptprs
Pts
Pwwp2A
Pxt1
Pyhin1
Qrfp
Qrich2
Rab11A
Rab11B
Rab11Fip3
Rab11Fip5
Rab27A
Rab27B
Rab29
Rab34
Rab3B
Rab42
Rab5B
Rab5C
Rab9
Rabl6
Rad21L
Rad50
Raet1A
Raet1E
Ralb
Ralbp1
Ralgds
Ranbp2
Rasd2
Rasef
Rasip1
Rbl2
Rbm17
Rbm19
Rbm25
Rbm42
Rbms2
Rbp3
Rcan2
Rcc1
Rchy1
Rcn3
Rdh18-Ps
Rdh19
Rdh9
Rdm1
Reg2
Relt
Rep15
Reps2
Rere
Resp18
Rex2
Rexo4
Rfpl4
Rfwd2
Rfx8
Rgs20
Rhcg
Rheb
Rhox2E
Rhox3C
Rhox8
Rhpn2
Rilpl1
Rilpl2
Rimbp2
Rmdn1
Rmi2
Rn4.5S
Rn45S
Rnase9
Rnf130
Rnf168
Rnf17
Rnf182
Rnf183
Rnf219
Rnf220
Rnf44
Rnh1
Rnmtl1
Rorc
Rpap2
Rpgrip1
Rpl10L
Rpl18A
Rpl22
Rpl23
Rpl34
Rpl37A
Rpl38
Rpl3L
Rplp0
Rprd2
Rprl1
Rps19-Ps3
Rps29
Rps6
Rpsa
Rrp1
Rrs1
Rsg1
Rufy2
Rundc3B
Ruvbl1
S100A9
Saal1
Sae1
Sall2
Sars
Saysd1
Sbds
Sbno1
Scaf8
Scgb2B3
Scgb3A1
Scn8A
Scn9A
Sdk1
Sec1
Sec16B
Sec23Ip
Sec63
Sel1L2
Selenbp1
Selenbp2
Senp1
Senp2
Sephs1
Sepn1
Serf1
Serinc4
Serpina1D
Serpinb9C
Sesn3
Set
Sfi1
Sftpb
Sh2D1B2
Sh3Bgr
Sh3Rf3
Shcbp1L
Shd
Sim1
Sipa1L3
Sirpb1B
Siva1
Slc10A1
Slc12A9
Slc15A5
Slc16A1
Slc16A14
Slc1A3
Slc1A4
Slc22A19
Slc22A2
Slc22A30
Slc25A20
Slc25A24
Slc25A31
Slc25A38
Slc25A5
Slc26A11
Slc27A5
Slc35B4
Slc37A4
Slc39A12
Slc39A14
Slc39A3
Slc39A8
Slc43A3
Slc4A1
Slc51A
Slc6A11
Slc6A19Os
Slc7A14
Slc7A2
Slc7A6
Slc7A6Os
Slfn9
Slxl1
Smap1
Smarca5
Smarca5-Ps
Smc1B
Smc2Os
Smc3
Smc5
Smchd1
Smg8
Smg9
Smn1
Smo
Smurf1
Snapc4
Snapin
Snhg12
Snhg20
Snora3
Snora65
Snord104
Snord116
Snord116L1
Snord116L2
Snord37
Snrnp25
Snrpc
Snx10
Snx25
Snx3
Snx7
Sorbs2Os
Sox30
Sp8
Spaca7
Spata22
Spats1
Spdef
Speer3
Speer4B
Speer4Cos
Speer4F1
Spert
Spin1
Spin2D
Spink13
Spint2
Spire1
Spock1
Spock2
Spop
Spred1
Spryd3
Sra1
Srm
Srp14
Srp72
Srsf9
Ssh3
Sspn
Ssx9
Ssxb6
St13
Stag3
Stambp
Star
Stat2
Stat4
Stat5B
Stau1
Stc2
Stk25
Stk31
Stk32B
Stk32C
Stk38
Stk4
Stmn3
Stra6
Stra6L
Strbp
Stt3B
Stxbp5L
Sub1
Sugp2
Sugt1
Sult2A4
Sult3A1
Sumo1
Sun1
Supv3L1
Suv420H1
Sv2B
Syap1
Syce1
Sycp1
Sycp2
Synj2
Syt10
Syt12
Syt17
Taar5
Taar9
Tacc3
Taco1
Tada1
Taf10
Taf12
Taf4B
Taf8
Taok1
Tas2R115
Tas2R134
Tbc1D10B
Tbc1D15
Tbc1D5
Tbce
Tbx3Os2
Tbx4
Tcam1
Tcap
Tcea1
Tceb3
Tcerg1
Tcf24
Tcf7L1
Tchh
Tchp
Tcp11X2
Tdgf1
[truncated: 249 more rows]
