# Supplementary material for: PCGF6 regulates stem cell pluripotency as a transcription activator via super-enhancer dependent chromatin interactions
Source: Protein Cell. 2019 Apr 30;10(10):709–25. doi: 10.1007/s13238-019-0629-9 (PMC6776568; doi:10.1007/s13238-019-0629-9)
Supplement: Supplementary file 6 — Supplementary material 6 (XLSX 137 kb) [file 13238_2019_629_MOESM6_ESM.xlsx]

## Sheet: Sheet1
March2
March3
March4
March6
March7
March8
Sept2
Sept3
Sept4
Sept7
Sept8
Sept9
Sept10
Sept11
Sept14
Sept15
0610005C13Rik
0610009B22Rik
0610009L18Rik
0610010K14Rik
0610011F06Rik
0610012G03Rik
0610030E20Rik
0610037L13Rik
0610039H22Rik
0610039K10Rik
0610040F04Rik
0610040J01Rik
1110001J03Rik
1110002L01Rik
1110004E09Rik
1110006O24Rik
1110007C09Rik
1110008P14Rik
1110019D14Rik
1110020A21Rik
1110028F18Rik
1110032F04Rik
1110034G24Rik
1110036E04Rik
1110037F02Rik
1110038B12Rik
1110038F14Rik
1110046J04Rik
1110051M20Rik
1110059E24Rik
1190002F15Rik
1190002N15Rik
1190007I07Rik
1300002E11Rik
1500009C09Rik
1500009L16Rik
1500011B03Rik
1500011K16Rik
1500017E21Rik
1600002H07Rik
1600002K03Rik
1600012H06Rik
1600014C10Rik
1600014C23Rik
1600015I10Rik
1700001G11Rik
1700001G17Rik
1700001L05Rik
1700001P01Rik
1700001P01Rik
1700003G18Rik
1700003M07Rik
1700007G11Rik
1700007K13Rik
1700007L15Rik
1700007P06Rik
1700008J07Rik
1700008O03Rik
1700009C05Rik
1700010I14Rik
1700011B04Rik
1700012C14Rik
1700012D01Rik
1700012D14Rik
1700012H19Rik
1700016H13Rik
1700016H13Rik
1700017B05Rik
1700017J07Rik
1700019D03Rik
1700019G17Rik
1700020I14Rik
1700021F05Rik
1700022H01Rik
1700023F06Rik
1700024G13Rik
1700025G04Rik
1700026F02Rik
1700026F02Rik
1700026L06Rik
1700028E10Rik
1700028I16Rik
1700029J07Rik
1700029M20Rik
1700030A11Rik
1700030C10Rik
1700030O20Rik
1700031A10Rik
1700031P21Rik
1700037C18Rik
1700037H04Rik
1700040L02Rik
1700042O10Rik
1700044C05Rik
1700047I17Rik2
1700049G17Rik
1700054M17Rik
1700055C04Rik
1700056E22Rik
1700057H15Rik
1700060C20Rik
1700061G19Rik
1700063D05Rik
1700064M15Rik
1700065D16Rik
1700067G17Rik
1700069L16Rik
1700071M16Rik
1700084D21Rik
1700084E18Rik
1700086L19Rik
1700086O06Rik
1700096J18Rik
1700096K18Rik
1700097N02Rik
1700102P08Rik
1700108F19Rik
1700110K17Rik
1700113A16Rik
1700113H08Rik
1700121N20Rik
1700122O11Rik
1700123J17Rik
1700123O20Rik
1700125G22Rik
1700125H03Rik
1810010H24Rik
1810013L24Rik
1810014B01Rik
1810019D21Rik
1810022K09Rik
1810024B03Rik
1810026B05Rik
1810034E14Rik
1810037I17Rik
1810043G02Rik
1810043H04Rik
1810044D09Rik
1810055G02Rik
1810058I24Rik
1810062G17Rik
1810062O18Rik
1810063I02Rik
2010001A14Rik
2010010A06Rik
2010107E04Rik
2010107G23Rik
2010109A12Rik
2010111I01Rik
2210013O21Rik
2210404O09Rik
2210408I21Rik
2210417A02Rik
2210418O10Rik
2300002M23Rik
2300005B03Rik
2300009A05Rik
2310001H17Rik
2310009B15Rik
2310010G23Rik
2310010J17Rik
2310011J03Rik
2310020H05Rik
2310022B05Rik
2310030G06Rik
2310033P09Rik
2310035C23Rik
2310036O22Rik
2310039H08Rik
2310045N01Rik-Mef2B
2310057M21Rik
2310061I04Rik
2410002F23Rik
2410003L11Rik
2410004B18Rik
2410004I01Rik
2410006H16Rik
2410015M20Rik
2410021H03Rik
2410089E03Rik
2410131K14Rik
2410137M14Rik
2410141K09Rik
2500002B13Rik
2510002D24Rik
2610008E11Rik
2610020C07Rik
2610028E06Rik
2610035D17Rik
2610035F20Rik
2610037D02Rik
2610042L04Rik
2610100L16Rik
2610203C22Rik
2610206C17Rik
2610301B20Rik
2610307P16Rik
2610507B11Rik
2610528J11Rik
2700029M09Rik
2700038G22Rik
2700046G09Rik
2700054A10Rik
2700060E02Rik
2700081O15Rik
2700094K13Rik
2810002D19Rik
2810013P06Rik
2810403A07Rik
2810408A11Rik
2810408I11Rik
2810410L24Rik
2810428I15Rik
2810429I04Rik
2810454H06Rik
2810468N07Rik
2810471M01Rik
2810474O19Rik
2900009J06Rik
2900041M22Rik
2900060B14Rik
2900076A07Rik
2900097C17Rik
3010026O09Rik
3110002H16Rik
3110040N11Rik
3110043O21Rik
3110045C21Rik
3110052M02Rik
3110056K07Rik
3110057O12Rik
3110062M04Rik
3110070M22Rik
3110082I17Rik
3300002I08Rik
3300002P13Rik
3300005D01Rik
3632451O06Rik
3830406C13Rik
4632404H12Rik
4632415L05Rik
4632428C04Rik
4732416N19Rik
4732491K20Rik
4831407H17Rik
4831440E17Rik
4833412C05Rik
4833417C18Rik
4833418N02Rik
4833420G17Rik
4833439L19Rik
4921504E06Rik
4921507P07Rik
4921509C19Rik
4921524J17Rik
4921531C22Rik
4921536K21Rik
4930402H24Rik
4930405A21Rik
4930412C18Rik
4930413G21Rik
4930426L09Rik
4930427A07Rik
4930429B21Rik
4930429F24Rik
4930430F08Rik
4930432K21Rik
4930433N12Rik
4930435E12Rik
4930440I19Rik
4930445N18Rik
4930447C04Rik
4930449E18Rik
4930451G09Rik
4930451I11Rik
4930452A19Rik
4930452B06Rik
4930453N24Rik
4930455C13Rik
4930455G09Rik
4930461G14Rik
4930465K10Rik
4930467D21Rik
4930469G21Rik
4930478L05Rik
4930480G23Rik
4930480K23Rik
4930483J18Rik
4930488B22Rik
4930502A04Rik
4930505A04Rik
4930505K13Rik
4930506A18Rik
4930509E16Rik
4930512J16Rik
4930515G01Rik
4930517M08Rik
4930519K11Rik
4930520O04Rik
4930524O08Rik
4930525G20Rik
4930528D03Rik
4930538K18Rik
4930539J05Rik
4930543E12Rik
4930544D05Rik
4930545E07Rik
4930546K05Rik
4930547E08Rik
4930550C14Rik
4930552P12Rik
4930555B11Rik
4930556N09Rik
4930558C23Rik
4930558J18Rik
4930558K02Rik
4930563E22Rik
4930563M20Rik
4930571O06Rik
4930577N17Rik
4930583K01Rik
4931406C07Rik
4931408C20Rik
4931414P19Rik
4931428F04Rik
4931440P22Rik
4932412D23Rik
4932438A13Rik
4932438H23Rik
4933402J07Rik
4933404O12Rik
4933406M09Rik
4933407L21Rik
4933417A18Rik
4933417E11Rik
4933427D06Rik
4933427G17Rik
4933428G20Rik
4933433G15Rik
4933439C10Rik
4933439K11Rik
4933440J02Rik
5031425E22Rik
5031439G07Rik
5033403F01Rik
5330411J11Rik
5330413P13Rik
5430402O13Rik
5430403N17Rik
5430405H02Rik
5430416N02Rik
5430431A17Rik
5430440P10Rik
5730405O15Rik
5730408K05Rik
5730455P16Rik
5730457N03Rik
5730488B01Rik
5730508B09Rik
5730522E02Rik
5730559C18Rik
5830454E08Rik
5930412G12Rik
6030440G07Rik
6030443J06Rik
6330403A02Rik
6330403K07Rik
6330415G19Rik
6330416G13Rik
6430503K07Rik
6430548M08Rik
6430550D23Rik
6430562O15Rik
6430571L13Rik
6430710C18Rik
6530411M01Rik
6720489N17Rik
8030423J24Rik
8430429K09Rik
9030624J02Rik
9130011E15Rik
9130019O22Rik
9130023H24Rik
9130024F11Rik
9130230L23Rik
9230009I02Rik
9230105E05Rik
9230110C19Rik
9230116N13Rik
9330111N05Rik
9330133O14Rik
9330159M07Rik
9430015G10Rik
9430037G07Rik
9430038I01Rik
9430076C15Rik
9430078K24Rik
9430091E24Rik
9530026F06Rik
9530026P05Rik
9530051G07Rik
9530062K07Rik
9530068E07Rik
9530077C05Rik
9530080O11Rik
9830147E19Rik
9830166K06Rik
9930021J03Rik
9930104L06Rik
A130010J15Rik
A230028O05Rik
A230046K03Rik
A230050P20Rik
A230056J06Rik
A230103J11Rik
A2M
A330035P11Rik
A330048O09Rik
A330050F15Rik
A430005L14Rik
A430046D13Rik
A530072M11Rik
A630010A05Rik
A630020A06
A630066F11Rik
A630075F10Rik
A630089N07Rik
A630095N17Rik
A730008H23Rik
A730036I17Rik
A930004D18Rik
A930006K02Rik
A930007I19Rik
A930012L18Rik
A930015D03Rik
A930018P22Rik
A930019D19Rik
A930024E05Rik
Aa388235
Aa465934
Aa474331
Aa543186
Aaas
Aacs
Aadacl3
Aaed1
Aamdc
Aamp
Aanat
Aard
Aars2
Aarsd1
Aasdh
Aatf
Abca1
Abca2
Abca3
Abca5
Abca7
Abca8B
Abcb10
Abcb1B
Abcb4
Abcb5
Abcb6
Abcb8
Abcc1
Abcc10
Abcc5
Abcd1
Abcd3
Abcd4
Abce1
Abcf1
Abcf2
Abcg1
Abcg2
Abhd1
Abhd10
Abhd11
Abhd11Os
Abhd12
Abhd13
Abhd14A
Abhd16A
Abhd17A
Abhd17C
Abhd2
Abhd4
Abhd5
Abi1
Abi2
Abl1
Abl2
Ablim1
Ablim2
Abr
Abracl
Abt1
Abtb1
Abtb2
Acaa1A
Acaa2
Acad10
Acad11
Acad12
Acad9
Acadl
Acadm
Acads
Acadsb
Acap2
Acap3
Acat1
Acat2
Acbd3
Acbd4
Acbd5
Acbd6
Accs
Accsl
Acer2
Acer3
Acin1
Ackr3
Acly
Aco1
Aco2
Acot1
Acot13
Acot2
Acot3
Acot7
Acot9
Acox3
Acp1
Acp2
Acp5
Acp6
Acpp
Acsbg1
Acsf2
Acsf3
Acsl3
Acsl5
Acsl6
Acsm3
Acss2
Actb
Actl6A
Actl6B
Actn1
Actn4
Actr10
Actr1A
Actr1B
Actr3
Actr6
Actr8
Acvr1B
Acvr2A
Acvr2B
Acy1
Acyp1
Acyp2
Ada
Adal
Adam10
Adam11
Adam17
Adam19
Adam32
Adam5
Adam9
Adamts10
Adamts14
Adamts15
Adamts17
Adamts19
Adamts20
Adamts6
Adamtsl1
Adamtsl4
Adap1
Adar
Adarb2
Adck1
Adck3
Adck4
Adck5
Adcy3
Adcy9
Add1
Add3
Adgra2
Adgrb2
Adgrd1
Adgrf4
Adgrg5
Adgrg6
Adgrl1
Adgrv1
Adh5
Adi1
Adipor1
Adipor2
Adk
Adm
Adnp
Adnp2
Ado
Adora2B
Adpgk
Adprh
Adprhl2
Adprm
Adra2B
Adrbk2
Adrm1
Adsl
Adss
Adssl1
Aebp2
Aen
Afap1
Afap1L2
Aff4
Afg3L1
Afg3L2
Afmid
Aftph
Agap3
Agbl3
Agbl4
Agbl5
Agfg1
Agfg2
Agk
Agl
Ago1
Ago2
Ago3
Agpat1
Agpat2
Agpat3
Agpat4
Agpat5
Agpat9
Agps
Agtpbp1
Agtrap
Ahctf1
Ahcy
Ahcyl1
Ahcyl2
Ahdc1
Ahi1
Ahnak
Ahr
Ahrr
Ahsa1
Ahsa2
Ai115009
Ai314278
Ai414108
Ai429214
Ai463170
Ai464131
Ai467606
Ai646519
Ai846148
Ai847159
Ai987944
Aif1L
Aifm1
Aifm2
Aim2
Aip
Ajuba
Ak1
Ak6
Ak7
Akap1
Akap10
Akap11
Akap12
Akap13
Akap2
Akap5
Akap7
Akap8
Akap8L
Akip1
Akirin1
Aknad1
Akr1A1
Akr1B10
Akr1B3
Akr1B8
Akr1E1
Akr7A5
Akt1
Akt1S1
Akt2
Aktip
Alad
Alcam
Aldh16A1
Aldh18A1
Aldh1A2
Aldh1A3
Aldh2
Aldh3A2
Aldh3B2
Aldh4A1
Aldh5A1
Aldh6A1
Aldh9A1
Aldoa
Aldoc
Alg10B
Alg11
Alg12
Alg13
Alg14
Alg2
Alg3
Alg6
Alg8
Alk
Alkbh2
Alkbh3
Alkbh5
Alkbh6
Alkbh7
Alkbh8
Alms1
Alox12
Aloxe3
Als2
Als2Cl
Alyref2
Amacr
Ambra1
Amd1
Amdhd2
Amer1
Amer3
Amfr
Amica1
Amigo1
Amigo3
Ammecr1L
Amn1
Amotl2
Ampd2
Ampd3
Amph
Amt
Amz2
Anapc1
Anapc11
Anapc13
Anapc15
Anapc16
Anapc2
Anapc4
Anapc5
Ang
Ang2
Angel1
Angel2
Angpt1
Angptl2
Angptl6
Ank2
Ank3
Ankfy1
Ankhd1
Ankib1
Ankle1
Ankmy1
Ankra2
Ankrd10
Ankrd12
Ankrd13C
Ankrd13D
Ankrd17
Ankrd26
Ankrd27
Ankrd28
Ankrd35
Ankrd37
Ankrd39
Ankrd40
Ankrd42
Ankrd44
Ankrd46
Ankrd6
Ankrd9
Anks1
Anln
Ano4
Ano6
Anp32A
Anp32B
Anp32E
Antxr1
Anxa11
Anxa2
Anxa3
Anxa4
Anxa6
Anxa7
Anxa8
Aoc2
Aox2
Aox3
Ap1Ar
Ap1B1
Ap1G1
Ap1G2
Ap1M1
Ap1S1
Ap2A1
Ap2A2
Ap2B1
Ap2M1
Ap2S1
Ap3B2
Ap3M2
Ap3S2
Ap4E1
Ap4M1
Ap5B1
Ap5M1
Ap5S1
Ap5Z1
Apba1
Apbb2
Apbb3
Apc
Apeh
Apela
Aph1B
Aph1C
Api5
Apip
Apitd1
Aplf
Aplp2
Apmap
Apoa1
Apoa1Bp
Apobec1
Apobec2
Apoe
Apol6
Apold1
Apoo
Appl1
Appl2
Aptx
Aqp11
Aqp3
Aqr
Arap1
Arel1
Arf1
Arf2
Arf4
Arf6
Arfgap1
Arfgap2
Arfgap3
Arfgef2
Arfip1
Arfip2
Arfrp1
Arg2
Arhgap1
Arhgap10
Arhgap11A
Arhgap12
Arhgap17
Arhgap18
Arhgap19
Arhgap20
Arhgap26
Arhgap28
Arhgap29
Arhgap32
Arhgap33
Arhgap39
Arhgap42
Arhgdia
Arhgef1
Arhgef11
Arhgef12
Arhgef16
Arhgef17
Arhgef18
Arhgef2
Arhgef3
Arhgef37
Arhgef39
Arhgef7
Arid2
Arid3A
Arid3B
Arid5A
Arid5B
Arih1
Arl10
Arl11
Arl13B
Arl15
Arl16
Arl2
Arl2Bp
Arl4A
Arl4C
Arl5A
Arl5B
Arl5C
Arl6Ip1
Arl6Ip5
Arl6Ip6
Armc1
Armc2
Armc6
Armc8
Armc9
Armcx1
Armt1
Arnt
Arntl
Arpc1A
Arpc1B
Arpc2
Arpc3
Arpc4
Arpc5
Arpp19
Arrb1
Arrb2
Arrdc1
Arrdc2
Arrdc3
Arrdc4
Arrdc5
Arsa
Arsi
Art3
Art5
Artn
Arv1
Arvcf
Arxes1
As3Mt
Asah1
Asap1
Asap2
Asap3
Asb1
Asb13
Asb16
Asb3
Asb8
Ascc2
Ascc3
Ascl2
Ascl4
Asf1A
Asf1B
Asgr1
Ash2L
Asic2
Asic5
Asl
Asna1
Asns
Asnsd1
Asph
Asphd2
Aspscr1
Asrgl1
Ass1
Astn1
Asun
Asxl1
Atad1
Atad2
Atad2B
Atad3A
Atad5
Atat1
Atcay
Atcayos
Ate1
Atf1
Atf2
Atf4
Atf6B
Atf7
Atf7Ip
Atf7Ip2
Atg10
Atg101
Atg16L1
Atg16L2
Atg2A
Atg4D
Atg5
Atg9A
Athl1
Atic
Atl1
Atl2
Atl3
Atm
Atmin
Atoh1
Atox1
Atp10A
Atp10D
Atp12A
Atp13A1
Atp13A2
Atp13A3
Atp1B1
Atp1B2
Atp1B3
Atp2A2
Atp2B1
Atp5C1
Atp5D
Atp5E
Atp5G1
Atp5G3
Atp5J
Atp5J2
Atp5K
Atp5L
Atp5O
Atp6V0A1
Atp6V0A2
Atp6V0B
Atp6V0C
Atp6V0D1
Atp6V0E
Atp6V0E2
Atp6V1B1
Atp6V1B2
Atp6V1C1
Atp6V1C2
Atp6V1E1
Atp6V1F
Atp6V1G1
Atp6V1H
Atp7A
Atp8A1
Atp8B2
Atp8B3
Atp8B5
Atp9A
Atp9B
Atpaf1
Atrip
Atrn
Atrnl1
Atxn1L
Atxn2
Atxn2L
Atxn3
Atxn7L1
Atxn7L2
Atxn7L3
Au021063
Au041133
Auh
Aunip
Aurka
Aurkaip1
Aurkc
Auts2
Av039307
Av051173
Aven
Avl9
Avpi1
Aw146154
Aw209491
Aw549542
Aw551984
Axin1
Axin2
Ay512931
Ay702102
Aym1
Azi2
Azin1
Azin2
B230118H07Rik
B230208H11Rik
B230217C12Rik
B230219D22Rik
B230307C23Rik
B230323A14Rik
B2M
B330016D10Rik
B3Galnt1
B3Galnt2
B3Galt4
B3Gat3
B3Gnt2
B3Gnt3
B3Gnt4
B3Gnt5
B3Gnt7
B3Gnt8
B3Gnt9
B3Gntl1
B4Galnt2
B4Galnt3
B4Galt1
B4Galt3
B4Galt4
B4Galt5
B4Galt7
B4Gat1
B630005N14Rik
B930059L03Rik
B930092H01Rik
B9D1
B9D2
Babam1
Bace1
Bace2
Bach1
Bad
Bag1
Bag3
Bag6
Bahcc1
Baiap2L1
Bambi
Bambi-Ps1
Banp
Bard1
Barhl1
Barx1
Barx2
Basp1
Bax
Baz1A
Baz1B
Baz2A
Baz2B
Bb123696
Bbip1
Bbs1
Bbs10
Bbs12
Bbs2
Bbs4
Bbs5
Bbs9
Bbx
Bc003331
Bc003965
Bc004004
Bc005537
Bc005561
Bc017158
Bc017643
Bc020402
Bc021614
Bc022687
Bc024386
Bc026585
Bc028528
Bc029214
Bc029722
Bc030336
Bc030867
Bc031181
Bc037704
Bc048403
Bc048644
Bc048679
Bc049762
Bc051142
Bc051226
Bc052040
Bc052688
Bc055324
Bc061212
Bc064078
Bc107364
Bcam
Bcap29
Bcar1
Bcar3
Bcas1Os2
Bcas2
Bcas3
Bcat1
Bcat2
Bcdin3D
Bckdk
Bcl10
Bcl11A
Bcl11B
Bcl2L1
Bcl2L10
Bcl2L11
Bcl2L12
Bcl2L13
Bcl2L2
Bcl3
Bcl6
Bcl7A
Bcl7B
Bcl9
Bclaf1
Bco2
Bcor
Bcs1L
Bdh2
Bdnf
Bdp1
Becn1
Bend3
Bend4
Bend5
Bend6
Bet1
Bet1L
Bfar
Bfsp1
Bhlha15
Bhlhe23
Bhlhe40
Bhlhe41
Bicd1
Bicd2
Bid
Bin1
Bin3
Birc2
Birc5
Birc6
Blcap
Blmh
Blnk
Bloc1S1
Bloc1S2
Bloc1S3
Bloc1S4
Bloc1S5
Bloc1S6
Bloodlinc
Blvra
Blvrb
Blzf1
Bmf
Bmi1
Bmp2K
Bmp6
Bmp7
Bmp8A
Bmpr1B
Bmpr2
Bmyc
Bnc2
Bnip1
Bnip2
Bnip3
Bod1
Bod1L
Bola1
Bola3
Bop1
Bora
Borcs5
Borcs7
Bphl
Braf
Brat1
Brca2
Brd2
Brd3
Brd4
Brd7
Brd9
Brf1
Bri3
Bri3Bp
Brinp2
Brinp3
Brip1
Brix1
Brms1
Brms1L
Brpf1
Brpf3
Brwd1
Bscl2
Bsdc1
Bsg
Bspry
Bst2
Btaf1
Btbd10
Btbd11
Btbd18
Btbd19
Btbd3
Btbd6
Btbd7
Btbd8
Btbd9
Btd
Btf3
Btf3L4
Btg1
Btg3
Btn1A1
Btrc
Bub1
Bub1B
Bud13
Bysl
Bzw1
C030006K11Rik
C030016D13Rik
C030018K13Rik
C030029H02Rik
C030034I22Rik
C030039L03Rik
C130060C02Rik
C130071C03Rik
C130074G19Rik
C1D
C1Galt1
C1Galt1C1
C1Qa
C1Qbp
C1Ql1
C1Ql4
C1Qtnf1
C1Ra
C1Rl
C1S1
C230035I16Rik
C2Cd2
C2Cd3
C2Cd4A
C2Cd4C
C2Cd5
C330004P14Rik
C330006A16Rik
C330007P06Rik
C330013J21Rik
C330021F23Rik
C330024C12Rik
C330024D21Rik
C530005A16Rik
C630043F03Rik
C87436
C920006O11Rik
C920021L13Rik
Caap1
Cab39
Cabin1
Cables2
Cabp1
Cabyr
Cacfd1
Cachd1
Cacna1A
Cacna1B
Cacna1E
Cacna1I
Cacna2D1
Cacnb3
Cacnb4
Cacng2
Cacng3
Cacng4
Cacng5
Cactin
Cacul1
Cacybp
Cad
Cadm1
Cadm4
Cadps
Calb1
Calb2
Calca
Calcoco1
Calcoco2
Cald1
Calhm2
Calm1
Calm2
Calm3
Calr
Calr3
Calu
Camk1D
Camk2B
Camk2D
Camk2N1
Camk2N2
Camkk2
Camkmt
Camkv
Caml
Camsap1
Camsap2
Camsap3
Camta1
Camta2
Cand1
Cant1
Canx
Cap1
Cap2
Capn1
Capn10
Capn5
Capn7
Caprin2
Capza2
Capzb
Car12
Car13
Car14
Car3
Card10
Carhsp1
Carkd
Carlr
Carm1
Carnmt1
Cars
Casc3
Casc4
Casc5
Casd1
Caskin2
Casp2
Casp3
Casp6
Casp7
Casp8Ap2
Casp9
Casq1
Casq2
Cass4
Cast
Casz1
Cat
Catsperg1
Catsperg2
Cbfa2T3
Cbfb
Cbl
Cblc
Cbll1
Cbln4
Cbr4
Cbwd1
Cbx1
Cbx2
Cbx3
Cbx4
Cbx5
Cbx7
Cbx8
Cc2D1B
Ccar1
Ccar2
Ccbl1
Ccbl2
Ccdc108
Ccdc110
Ccdc112
Ccdc113
Ccdc117
Ccdc124
Ccdc125
Ccdc126
Ccdc13
Ccdc130
Ccdc134
Ccdc138
Ccdc14
Ccdc142
Ccdc148
Ccdc15
Ccdc150
Ccdc151
Ccdc155
Ccdc157
Ccdc158
Ccdc160
Ccdc162
Ccdc166
Ccdc167
Ccdc171
Ccdc173
Ccdc174
Ccdc180
Ccdc181
Ccdc182
Ccdc189
Ccdc28B
Ccdc43
Ccdc51
Ccdc57
Ccdc6
Ccdc60
Ccdc61
Ccdc62
Ccdc64
Ccdc64B
Ccdc65
Ccdc66
Ccdc68
Ccdc71
Ccdc73
Ccdc74A
Ccdc77
Ccdc8
Ccdc81
Ccdc84
Ccdc85B
Ccdc85C
Ccdc86
Ccdc87
Ccdc88A
Ccdc88B
Ccdc88C
Ccdc9
Ccdc90B
Ccdc91
Ccdc92
Ccdc96
Ccdc97
Cchcr1
Ccm2
Ccm2L
Ccna2
Ccnb1
Ccnb1Ip1
Ccnb2
Ccnd1
Ccnd3
Ccndbp1
Ccne1
Ccne2
Ccnf
Ccng1
Ccng2
Ccnk
Ccnl1
Ccnl2
Ccno
Ccnt1
Ccny
Ccp110
Ccpg1
Ccr6
Ccsap
Ccser2
Cct2
Cct4
Cct5
Cct6A
Cct6B
Cct7
Cct8
Ccz1
Cd109
Cd151
Cd164
Cd180
Cd1D1
Cd200R1
Cd22
Cd24A
Cd274
Cd2Ap
Cd2Bp2
Cd300Lg
Cd320
Cd37
Cd38
Cd40
Cd47
Cd55
Cd59A
Cd59B
Cd63
Cd68
Cd82
Cdadc1
Cdan1
Cdc14A
Cdc14B
Cdc16
Cdc20
Cdc23
Cdc25A
Cdc25C
Cdc26
Cdc27
Cdc34
Cdc37
Cdc37L1
Cdc42
Cdc42Bpb
Cdc42Bpg
Cdc42Ep1
Cdc42Ep3
Cdc42Ep4
Cdc42Se1
Cdc42Se2
Cdc45
Cdc5L
Cdc7
Cdc73
Cdca2
Cdca3
Cdca5
Cdca7
Cdh1
Cdh10
Cdh13
Cdh24
Cdh6
Cdhr1
Cdip1
Cdipt
Cdk1
Cdk10
Cdk12
Cdk13
Cdk15
Cdk17
Cdk18
Cdk19
Cdk2
Cdk20
Cdk2Ap1
Cdk2Ap2
Cdk4
Cdk5
Cdk5R1
Cdk5Rap1
Cdk5Rap2
Cdk5Rap3
Cdk6
Cdk7
Cdk8
Cdkal1
Cdkl2
Cdkl4
Cdkn1B
Cdkn1C
Cdkn2A
Cdkn2Aip
Cdkn2Aipnl
Cdkn2B
Cdkn2C
Cdkn3
Cdo1
Cdpf1
Cdr2L
Cds1
Cds2
Cdt1
Cdv3
Cdx1
Cdx2
Cdx4
Cdyl
Cdyl2
Ceacam16
Cebpa
Cebpd
Cebpe
Cebpz
Cebpzos
Cecr2
Celf1
Celf3
Celf4
Celf5
Celf6
Celrr
Celsr1
Celsr2
Celsr3
Cend1
Cenpa
Cenpb
Cenpc1
Cenpe
Cenpf
Cenpi
Cenpj
Cenpl
Cenpm
Cenpn
Cenpo
Cenpt
Cenpu
Cenpv
Cenpw
Cep112
Cep120
Cep126
Cep128
Cep131
Cep135
Cep152
Cep162
Cep170B
Cep192
Cep250
Cep295
Cep350
Cep41
Cep55
Cep57L1
Cep70
Cep72
Cep85
Cep85L
Cep89
Cep97
Cept1
Cercam
Cerk
Cerkl
Cers4
Cers5
Cers6
Cetn3
Cfap100
Cfap126
Cfap157
Cfap20
Cfap44
Cfap45
Cfap46
Cfap52
Cfap58
Cfap69
Cfap70
Cfap74
Cfc1
Cfdp1
Cfl1
Cfl2
Cgn
Chac2
Chad
Chaf1A
Chaf1B
Champ1
Chchd1
Chchd10
Chchd2
Chchd3
Chchd5
Chchd6
Chchd7
Chd1
Chd1L
Chd2
Chd3Os
Chd6
Chd7
Chd9
Chek1
Chek2
Cherp
Chfr
Chga
Chgb
Chic2
Chid1
Chit1
Chka
Chkb
Chmp1B
Chmp2B
Chmp3
Chmp4B
Chmp4C
Chmp6
Chn1
Chordc1
Chpf
Chpt1
Chrac1
Chrdl2
Chrm4
Chrna5
Chrnb1
Chrnb2
Chst10
Chst12
Chst14
Chst15
Chst2
Chst8
Chsy1
Chtf18
Chtop
Chuk
Churc1
Ciao1
Ciapin1
Ciart
Cib1
Cib4
Cic
Cidea
Cipc
Cirbp
Cisd1
Cisd2
Cited2
Cited4
Ciz1
Ckap2
Ckap2L
Ckap4
Ckb
Cklf
Ckmt1
Cks2
Clasp1
Clasp2
Clasrp
Clca4A
Clcc1
Clcn2
Clcn3
Clcn4
Clcn7
Cldn12
Cldn13
Cldn3
Cldn34C1
Cldn4
Cldn7
Cldnd1
Clec11A
Clec12A
Clec16A
Clec2D
Clec2G
Clec4A4
Clec4G
Clgn
Clic4
Clip1
Clip2
Clk1
Clk2-Scamp3
Clk3
Clk4
Cln3
Cln5
Cln6
Cln8
Clns1A
Clock
Clp1
Clpb
Clpp
Clps
Clpsl2
Clptm1
Clptm1L
Clpx
Clrn1
Clspn
Clstn2
Clstn3
Cltc
Clu
Cluh
Clvs2
Clybl
Cmc1
Cmip
Cml2
Cmpk1
Cmss1
Cmtm4
Cmtr1
Cmtr2
Cnbp
Cndp2
Cnep1R1
Cnga4
Cnih1
Cnksr3
Cnn3
Cnnm2
Cnnm3
Cnnm4
Cnot1
Cnot10
Cnot11
Cnot2
Cnot3
Cnot4
Cnot6
Cnot6L
Cnot7
Cnot8
Cnppd1
Cnpy1
Cnpy2
Cnpy3
Cnpy4
Cnr1
Cnr2
Cntd1
Cntfr
Cntln
Cntn2
Cntnap2
Cntrl
Coa4
Coa6
Coa7
Coasy
Cobl
Cog2
Cog3
Cog4
Cog6
Cog7
Col10A1
Col13A1
Col18A1
Col1A1
Col23A1
Col25A1
Col5A1
Col5A3
Col9A2
Colgalt1
Commd1
Commd10
Commd2
Commd3
Commd4
Commd5
Commd6
Commd7
Commd8
Commd9
Comtd1
Copb1
Copb2
Copg1
Copg2
Cops3
Cops4
Cops7A
Cops7B
Cops8
[truncated: 7,819 more rows]
